# Supplementary material for: Local Superimpositions Facilitate Morphometric Analysis of Complex Articulating Structures
Source: Integr Comp Biol. 2021 Apr 27;61(5):1892–904. doi: 10.1093/icb/icab031 (PMC8699094; doi:10.1093/icb/icab031)
Supplement: icab031_Supplementary_Data [file icab031_supplementary_data.zip]

Archive with 3 entries (3 files):
- icb-2021-0092-File012.doc
- icb-2021-0092-File013.doc
- icb-2021-0092-File014.tps
