# Supplementary material for: Local Superimpositions Facilitate Morphometric Analysis of Complex Articulating Structures
Source: Integr Comp Biol. 2021 Apr 27;61(5):1892–904. doi: 10.1093/icb/icab031 (PMC8699094; doi:10.1093/icb/icab031)
Supplement: icab031_Supplementary_Data [file icab031_supplementary_data.zip › icb-2021-0092-File014.tps]

LM3=1335
-21.8967027676596 1.61251771861204 1.36584955127939
0.316548197839727 5.4746990775297 0.267499626845721
-11.1488677278436 6.08534323737874 -0.712469118336752
-4.58150955760517 8.46373051876097 1.51959730905393
-18.6902843671768 3.82068482269803 0.117299932131573
-6.29480582106935 5.59487135823558 1.42903834218096
-6.57927144956391 5.04079406861817 0.852884319103477
-0.528745336483324 5.34829066451089 0.0454444665299266
-1.66231475292432 5.2633277941517 -0.0851410954059729
-2.80463710954696 5.19728283951326 -0.196133107506669
-3.94473675779794 5.12961455492222 -0.344575811835229
-5.09862839602415 5.06479768445994 -0.497658920720587
-6.24668332911007 5.02987134887796 -0.652203294529953
-7.38183891646526 4.94021707097509 -0.749158410943192
-8.515353531242 4.86522325160414 -0.83684633840166
-9.6486868912244 4.81358066287914 -0.932632648980013
-10.7644783503324 4.79209329604284 -1.06670652217406
-11.885780680016 4.87202357162872 -1.21531188860535
-13.0512415020582 4.73968631879677 -1.37443495292402
-14.2123857725096 4.51711860178338 -1.52671580673759
-15.3589927668299 4.25289147833006 -1.71943002280442
-16.4836537828129 3.90375582503887 -1.83304888467436
-17.5709728061638 3.47964848065126 -1.93246893673507
-18.608263307964 2.99164128575586 -1.85480466514659
-19.6247509362818 2.55652104173534 -1.56640607368868
-20.5520230863991 2.10495635706523 -1.08088009814715
-21.3274102361869 1.70138628848741 -0.365597517489933
-21.8779320066702 1.5197756898655 0.605953526206814
-0.579451547031542 5.5721993259589 -0.00823898385174761
-1.901499094202 5.70012689465587 -0.192541719476647
-3.22217920744352 5.79569047886607 -0.384387146572698
-4.54561111499491 5.89073467029012 -0.613684986012575
-5.88473782273675 5.93144864269577 -0.780099393547137
-7.21198545371373 5.86062129309229 -0.911155212982731
-8.53654584726464 5.77228002783181 -0.991206346384439
-9.84472746410471 5.69746072828558 -1.00856039814668
-11.0818381639922 5.82948787472005 -0.871019827093315
-10.985042076524 6.35892319791484 -0.530029336668672
-10.417151185431 6.81744817041941 -0.303211266680685
-9.77695735755558 7.18809721214543 0.0192924265355295
-9.06215588289239 7.4718755163716 0.34183429092078
-8.31080256178564 7.73572763292141 0.630518094541927
-7.49607925420653 7.91088888756904 0.824058963028282
-6.66937706858574 8.08422552804685 0.970172246986399
-5.83188439140811 8.26642640494742 1.1241007537857
-5.03897589385089 8.4065498881794 1.34820065922177
-5.06880589045825 8.39458135467438 1.79161567107369
-5.96712069289416 8.19524103308573 1.95057157433106
-6.89364628852657 8.02490712602027 1.99619947825113
-7.82565944051422 7.82869010371769 1.96923587658065
-8.74511330796627 7.62089031892019 1.87484919821423
-9.65012990351021 7.39427684153877 1.71353828816409
-10.5530827449063 7.16409893620202 1.5656002411817
-11.4569923025586 6.94054321507264 1.42064555189824
-12.364318660454 6.68361220045842 1.29198725840261
-13.2746188035915 6.41711683870334 1.16314350969461
-14.1869976806215 6.12729885445163 1.02872379139321
-15.1047978284248 5.86142285023345 0.895235619522191
-16.0056914968831 5.59092095791274 0.668341913431335
-16.9006609380097 5.29963604293783 0.416323599159851
-17.7438529725196 4.9564605663092 0.123251869500648
-18.5303770413772 4.51535575925914 -0.12188867925102
-19.3056380448424 4.04114446880725 -0.229525979684948
-20.0428304069544 3.52168087551082 -0.0524983975886374
-20.7524619497381 2.99466254730098 0.229256847897995
-21.4145473383417 2.46973514564342 0.61986901505448
-21.8255742502364 1.85790880157989 1.10248976240096
-18.1311340055822 3.99230437044322 0.103905756394775
-17.3598243979013 4.20382636476835 0.231286865987772
-16.5939833236418 4.42602387712472 0.406454868683914
-15.8109791404359 4.62957548629043 0.586986375964108
-15.0185705393252 4.82669198099651 0.749689772420094
-14.21226910382 4.97655030232005 0.88955102874175
-13.377205052247 4.9963827536222 0.978721004304614
-12.5454973441714 5.02497618029631 1.06270740380041
-11.719995549292 5.05495534355424 1.16039966116024
-10.9011498488842 5.0936383185301 1.26077806512809
-10.0878311404986 5.15515498424636 1.33197141990571
-9.27252447958342 5.14603350786866 1.41267169427815
-8.45451211636367 5.12205677662222 1.53703681106875
-7.6230475508082 5.17012477862072 1.62386918884742
-6.77888095152862 5.28482446427898 1.56468780579359
-6.90481800640504 4.7932210287877 0.88104270877621
-7.66061834536905 4.67326855928537 0.690865907326076
-8.45044876035346 4.69776276449762 0.588662535171784
-9.25688378633449 4.68553306334321 0.546108090551022
-10.0571076839995 4.70154697504888 0.506293935819714
-10.841734974993 4.67239444142036 0.35869790998226
-11.6349905441944 4.57504259381294 0.218965543568621
-12.442736449026 4.49422535328176 0.0945273683906363
-13.263128019583 4.41959997841204 -0.0282787664217507
-14.0756200608206 4.30386588814153 -0.140483781617826
-14.8891832546508 4.14290519961358 -0.212056019194283
-15.6677724101452 3.91918945011958 -0.319609906436785
-16.4344746639603 3.64691601170264 -0.431639234253632
-17.2013130408953 3.37837942063798 -0.480341440683428
-17.919197577459 3.03952322053599 -0.413607833601682
-18.6384425173833 2.75651875418689 -0.245148970934533
-19.2823731996186 2.44917642231542 0.0344774231294104
-19.843892026256 2.21688649940277 0.505381790856597
-20.3504346111542 1.99578007439161 1.06200039610609
-20.8806137434732 1.75917112858838 1.60167348633565
-21.6322791876548 1.63935018517142 1.64921267546932
-11.0397467717106 7.11446813178221 1.19115174586421
-12.074304019121 6.84169336574734 0.924624821762071
-13.092627089925 6.54433399830019 0.711897103659151
-14.1072030917329 6.24808450133465 0.549266783565494
-15.1283641788924 5.9727988122256 0.3782575030492
-16.1223403504805 5.6688250295734 0.200693025700665
-17.0669162516926 5.35090522420064 0.0717323048958516
-17.9088599918211 4.80924019898844 -0.0529230388922546
-18.7069215592029 4.37973257488844 -0.288197953874682
-19.840803748651 3.74888735158682 -0.320319388332454
-11.260929606852 6.86392108087912 -0.149935644791308
-12.1635599088673 6.65136837071166 -0.174450419451732
-13.1312338631239 6.42338091574763 -0.215771298436338
-14.1608719472114 6.13594217294111 -0.206935739702065
-15.2300560214043 5.80895024817105 -0.254881326921194
-16.3347689971038 5.45712266419949 -0.39771516893945
-17.4405598619649 5.05119320594973 -0.449890975249202
-18.4605336767321 4.54292526478748 -0.452003554549677
-19.7344956335173 3.81443886804773 -0.289202765959675
-21.1487672898997 2.62608032303474 0.0901187526413022
-11.1759762001609 6.11292258726261 -0.735363483007585
-12.0831815939968 6.09641716601491 -0.758678885013842
-13.0520859171837 5.97745704078581 -0.807469657121619
-14.0745872113615 5.67288190555501 -0.700557813013444
-15.2201212962069 5.36153500074367 -0.731371856263166
-16.3758825005125 5.02302595618975 -0.843762411639859
-17.6326273328735 4.63476786201509 -0.930978421151773
-18.8642210092968 4.10844075223862 -0.881666104893908
-20.3891212099837 3.15127914007895 -0.50229327717607
-21.6887410414547 1.96801419188625 0.429414558279233
-11.1806964934296 5.55245660237684 -1.07352015786439
-12.003868550848 5.58226871229577 -1.04937702410806
-12.9484669790032 5.47465461808188 -1.09166371400533
-13.9682284791894 5.17984303365705 -1.04854390334129
-15.1301521660592 4.88761961540263 -1.16263624711419
-16.3250701458891 4.5556898182036 -1.24625496713297
-17.6519085955909 4.12218502232458 -1.33913446952955
-19.0022169902 3.58333819244554 -1.25915912482876
-20.5908219164607 2.69074692406649 -0.689069113780701
-21.8269873818349 1.69409303398814 0.520039489967753
-11.0916076937106 5.11226515075593 -1.07061036031674
-11.8958020213972 5.12327448096088 -1.16457010800682
-12.8803677174055 4.98893653256025 -1.27495557285227
-13.8947194703708 4.74934075128222 -1.39726124624894
-15.0251667009919 4.49209998741635 -1.57266580115187
-16.2495849228456 4.15103518907947 -1.69398722171861
-17.5249460366279 3.69092701658999 -1.74935169678688
-18.8747323414763 3.15429201353799 -1.62525641867485
-20.4239910758406 2.45757077419203 -1.02784747457283
-21.7175469272139 1.67481912117636 0.275397550560808
-1.24088871227118 5.62519467473629 -0.124325846048338
-4.26150883923141 5.76872432661495 -0.575536391235183
-6.74115727660351 5.77886251916865 -0.875242632286952
-9.11119341255151 5.61375527745223 -1.05580982316194
-10.8538567341689 5.55001114681021 -1.07476587510597
-1.18311718195649 5.54363885645943 -0.106319765783678
-4.34669753658489 5.56337001916645 -0.524711854560526
-6.82998909113495 5.51513105950348 -0.810892024997842
-9.09995994905567 5.35121031670649 -0.982652054387519
-10.6868480611953 5.17180954384677 -1.03660952003149
-1.19254914430781 5.4299665539267 -0.0775910683823221
-4.28965873411561 5.2187177320049 -0.415304410499718
-6.74248413290706 5.08283548931588 -0.701938902704593
-8.9990576995183 4.91872447753175 -0.87277571126129
-10.6633548260803 4.71713698182408 -1.04276478379553
-6.13020525296619 8.25316772853493 1.74251318217611
-7.9994400408215 7.88839384542198 1.69053240113096
-9.5282161589178 7.51656702165998 1.41640567790944
-10.7058014196605 7.2224189147448 1.01783059966388
-5.2002836492505 8.41036276406371 1.55121579806146
-7.89309357509312 7.95967313218449 1.26811810237861
-9.79060294979636 7.46872965153418 0.843749105764107
-10.8422689527265 7.16629371500472 0.375153008727142
-5.74415191158722 8.32802330704778 1.269169216925
-7.9754531653482 7.91629429837874 0.895604005552008
-9.72584711612134 7.43528149933292 0.355746925472514
-10.8065760537047 6.86869002105359 -0.260539505633877
-10.6267757125178 5.92140082502192 -0.699317805837106
3.99233080487183 5.5649901231772 0.267808290581169
15.9912607400158 0.578594784921419 -0.26887179023657
4.50152995368267 5.83460221905009 -0.952990684957491
15.7731777947514 1.02974780276685 -3.27597621836296
16.8220359197191 1.60926141865485 -3.52066482214439
16.909444998039 2.00166607566943 -0.624015450922671
18.6473675633774 1.09694684178771 -3.71245023216112
18.3710581637213 2.06019959255753 -0.777422172937827
22.0333483286945 0.717850015253559 -1.78272461561646
21.9876869403901 2.03608981539044 -1.27737345776505
2.9921651423114 5.95397251453086 -0.259228094683081
-10.0028819492317 5.94991332792285 -0.921184309357042
-9.12097840286813 5.88424365635829 -1.07508732612532
-8.21147604445419 5.94568468226852 -1.03711445961162
-7.34056386241381 6.14597680131532 -0.849512455052476
-6.46106251415923 6.27311865917521 -0.670523167570342
-5.59132137766634 6.37584490087952 -0.466969353948149
-4.70290215912218 6.42165439558971 -0.396154424604965
-3.80619807751862 6.41547388115913 -0.354442695298533
-2.90219542114222 6.4037963474832 -0.30709669173133
-1.9906396512409 6.35561487590697 -0.269081445789223
-1.08432339990296 6.30472774987689 -0.220875205690518
-0.174621529491636 6.25158937501018 -0.216899457928467
0.725808701246038 6.19519695356776 -0.238327723360325
1.6237207224665 6.11397501215332 -0.258503817637837
2.51639926209714 6.01717467236243 -0.27042809369797
5.1355474661432 4.95748741037338 0.176187451508131
6.25166943464683 3.89841462798804 0.154420164452305
7.22388625316669 2.7046842075416 0.335207564709539
8.10744561261574 1.52640944853454 0.697398504992167
9.31623959602891 0.635593928794612 0.803816485462138
10.7297427192752 0.0247684917530705 0.748861433812823
12.2511002775592 -0.22197300280408 0.635263933972356
13.7816856792903 -0.0448228488183591 0.337004696438588
15.2432475628122 0.380149386838704 -0.0794283603884496
5.4946296661876 5.61194714386688 -1.15205718217998
6.78701376280786 5.17552064541643 -1.47608611737807
7.9971745748133 4.5945367072144 -1.87140714211945
9.11275304905433 3.85204273985314 -2.30629612329335
10.2745530717147 3.1376283522419 -2.74330003803794
11.5262267849362 2.45662163451715 -3.12803635181633
12.8077267716528 1.78320852382343 -3.44927787468808
14.1476850817876 1.34834417626265 -3.53414116800716
15.3293103184612 1.12124346056601 -3.38345345512895
16.5745678965904 0.645814397751667 -3.46835070936105
16.6436939055241 -0.07744658227057 -2.71868695466499
16.8778939267406 -0.0814582789839791 -1.65328334498923
16.4274730331661 0.376513517854524 -0.729664549394452
16.4686811433302 1.2385359719028 -0.175788815327921
18.8407574120134 0.255643790769734 -3.75904658245911
18.8935171922086 -0.240289951441093 -2.88301906305489
18.8963996679078 -0.0137063071534383 -1.74400474252342
19.0045076402343 0.41548309510873 -0.709043644241114
18.7309302607649 1.42552396854682 -0.604439836351993
21.563769876875 2.18970585716992 -1.69629718539564
20.652570719726 2.24003672707418 -2.10444120806988
19.7763808652286 2.4686891810715 -2.57085003698053
18.9662543366656 2.937806261561 -2.93139654600078
18.1485564086622 3.44478202553031 -3.2268966236954
17.3845201545084 4.10335011692762 -3.41860691370023
16.4692755454167 4.5992411701709 -3.48482572307088
15.510118519072 5.18117640531258 -3.46685838052118
14.4689877358406 5.81356687377497 -3.24408794317411
13.3591556069547 6.41952932714623 -2.90490059480281
12.2266347510688 6.94793588297049 -2.43793884928209
11.0862068793482 7.3725787704371 -1.98661686441417
9.93414709650717 7.68029939786508 -1.57065704928684
8.79391818404343 7.85957146589614 -1.16048535889194
7.68878400858128 8.06653187728934 -0.786659728073783
6.62005952585406 8.26548815198528 -0.453597404076879
5.56488229641032 8.40353459543697 -0.113244847073807
4.5312329086236 8.47294011579125 0.207845297582673
3.51130798542254 8.49892318205595 0.499706937198377
2.48876463245363 8.53423507238037 0.734125213723908
1.45421557501663 8.56178465879163 0.883099384361823
0.416919459026609 8.57498753283525 0.957903540097676
-0.625942458641554 8.57938103408686 1.01627667210892
-1.67408392924721 8.55562927907843 1.03505700443099
-2.72059445458431 8.49968918288883 1.01909877834062
-3.75094361641197 8.38106083666516 0.960287390685883
-4.75265581691215 8.22943110325647 0.865647147593567
-5.73198983094313 8.2102775241999 0.713532547641286
-6.69677676666297 8.11280638946265 0.525546601323156
-7.6190239146955 7.78923973937678 0.209942247876556
-8.55462240166659 7.4046440963549 -0.0824691286761967
-9.45831949156767 6.94648582221256 -0.388831270712693
-10.2600411758329 6.344313338381 -0.591356552824768
17.551902105426 3.67674657366297 -3.37836652375237
16.9256031062849 4.27868258769964 -3.53473764907762
16.1114361295858 4.80102855729316 -3.5289003498732
15.1591427113081 5.40851012505702 -3.42377675416921
14.0764642612345 6.0760803170974 -3.15160361918638
12.8683781695638 6.68570296881956 -2.70745659619502
11.5899684665769 7.21866368639305 -2.19756797581104
10.2455805009857 7.5977543884366 -1.71630472469435
8.90262885054879 7.88246627833792 -1.23279111832244
7.49477411909739 8.06832450518008 -0.81686850458134
6.05732131568867 8.23155855175029 -0.476373677130331
4.62892037580065 8.36465916769747 -0.219520646749243
3.20104500001133 8.42228308814903 -0.0273768390726307
1.71095365984466 8.45605386539505 0.111061087717263
0.153884617929023 8.44057778458624 0.172267223964768
-1.46375436568335 8.34168850037973 0.094113090284025
-3.10144940024238 8.17220278199372 -0.056348458601197
-4.74182043045115 7.93839847398421 -0.173518458304439
-6.36765499972243 7.67949926136579 -0.209798167013493
-8.1031578610621 7.2406632509654 -0.342216029809522
17.428908902521 3.15732768309459 -3.27517040087975
16.982516202957 3.76146616908591 -3.3805068008472
16.3158080257769 4.42967453273595 -3.53571428996838
15.4672290446954 5.11832105237351 -3.54972498452855
14.4236524196472 5.79970368738123 -3.32003595148436
13.2751784868261 6.47159280990087 -2.9129833379711
12.0192134104128 7.01592822125536 -2.43744131220975
10.6173787569762 7.26222867959871 -1.89169458163187
9.26746655730775 7.45427132219428 -1.28963709288637
7.73564762603968 7.47220038031039 -1.07461047833866
6.20200850743776 7.68714994681401 -0.961682628155817
4.6794969201878 7.8710664576482 -0.83282607790973
3.13868242001584 8.00699198263655 -0.755013962947401
1.55178282245225 8.10240764100732 -0.587501410492105
-0.101806207314235 8.06486093543453 -0.509241952841667
-1.83104889758641 7.84916098696937 -0.53386322058579
-3.56122320105516 7.62971723543306 -0.553294375038609
-5.3105748775877 7.4226878169513 -0.529387456979803
-7.08124910491047 7.09235872897323 -0.575453964337336
-9.01552325568609 6.73779557795697 -0.64534938053686
17.1463950137484 2.47969581007775 -3.18492072485562
16.8407119333074 2.89746101629989 -2.96968073045608
16.3543545195914 3.68283187891777 -3.00989621061529
15.614630387105 4.31333089274121 -3.01588335804554
14.6614220915072 4.95925810147215 -2.91609845706408
13.4860371180002 5.50721973764074 -2.4117159152773
12.2151837857562 6.04276295348153 -1.94367543700632
10.6306534103795 6.20635758144349 -1.64815724092458
9.21352732195858 6.5751226747268 -1.5013387775946
7.75335207080861 6.8582074128968 -1.37348730228465
6.2367416825178 7.11930746866913 -1.27412820358742
4.70002073041856 7.3038751074223 -1.17982559798226
3.15612934198391 7.45398847389663 -1.12555219740595
1.58717010596541 7.59030065817956 -0.992500476631465
-0.044890927821714 7.54703422218048 -0.891516003279324
-1.78409061497601 7.28635489088182 -0.765936396733288
-3.53301914709027 7.11969038952293 -0.7058442634216
-5.27941134269547 6.99162750201839 -0.638747197154346
-7.03830935712205 6.7270062877834 -0.758364456962334
-8.96206362360479 6.4352867197367 -0.863779344111393
16.7649221996684 1.94884371406559 -3.4101998675298
16.418275779627 2.16816878095302 -3.21660705024448
15.8481161328662 2.37836372516262 -2.93681112118646
14.9975717139526 2.67920453959725 -2.67659638896694
13.9915355813123 3.18923647115333 -2.51256441525518
12.8717404426317 3.92929310709108 -2.29643005155992
11.6474778098995 4.657802931286 -2.06869589820702
10.293260851537 5.18643970874266 -1.87149493211557
8.98728091957584 5.73671433581743 -1.69117897348598
7.6451823171946 6.20957519501359 -1.52031931161431
6.21181613132813 6.5916561807245 -1.41241936084114
4.73089187178233 6.80102639214207 -1.31578111145756
3.24775082006934 6.92528812442519 -1.23241318711364
1.79039404909906 7.03854307303344 -1.12428763108907
0.30248145136171 7.04165410481739 -0.916762317894575
-1.37245395068081 6.74444194729545 -0.723913317179116
-3.00664215494054 6.66216159273919 -0.591923491172956
-4.64258256949655 6.67686609851051 -0.552442345384473
-6.24103122400458 6.56802025669445 -0.683003080650829
-7.94810787862288 6.35150232881207 -0.994514561468955
16.3373255261217 1.05880832746896 -3.43965724064864
15.8825672890008 1.21810445240174 -3.44670396514048
15.2028270987889 1.26418570095009 -3.51228272155446
14.254420691641 1.49059595368941 -3.61689400871749
13.1352855489473 1.93063720901916 -3.5234189235207
12.0015771613131 2.56616901033884 -3.17878317413799
10.871589685165 3.3092549415793 -2.75705770103182
9.75969729830789 4.11804705271586 -2.32040918430864
8.65381250397982 4.88542414255187 -1.92026839332957
7.48233127046469 5.53713231437465 -1.56091904193289
6.1695598649058 6.02938433527366 -1.36878983760541
4.80806444554801 6.2965514892152 -1.26207138920828
3.44815474951286 6.40226782738207 -1.13545951143773
2.16288542646967 6.49382558597327 -1.01540952352731
0.880220111784605 6.57319648296266 -0.898185930107793
-0.508843357702137 6.42138870339137 -0.555572913117506
-1.91991412088579 6.4578172720211 -0.424882167505268
-3.31069627171396 6.53108743306488 -0.478697846399841
-4.71434529954005 6.57583647558968 -0.489331662497969
-6.07903920879994 6.5417231740582 -0.646134541275964
6.91859056347903 -8.46504109878098 -1.67135255217169
9.57944323556293 -9.46466851698351 3.35608446810694
9.78309077521678 -8.27125963729997 3.13090747227156
7.62801291716514 -6.95963954985364 0.5813016113233
17.9434833335673 -0.699751561729588 -3.76043684030453
17.8603828538984 -0.420993518806453 -2.051968697224
18.372577127915 -0.24653765872761 -0.640420659528721
17.4652195761016 1.5867300573874 -0.212594774673966
16.5179069133126 0.406300505526994 -0.161673060421047
16.7749857729116 -0.493805881699218 -1.98705195634941
16.75551247754 0.16333888002274 -3.36597041903878
18.1017040008678 1.13671556930475 -3.46174385208773
7.05917438110477 -8.69827316405991 -1.13631399851277
7.18421065647364 -8.81077713868017 -0.571090506021884
7.38548162273025 -8.95928609243595 -0.0758264313449265
7.60815257185924 -9.08530572760744 0.41843801682244
7.80178563337332 -9.24485988873464 0.885960744427408
8.06417111782995 -9.3216326164079 1.27987060514326
8.34220892959064 -9.40494835389842 1.71745461247725
8.62480730812636 -9.45958360204611 2.19881374498395
8.94866690154087 -9.51319010335974 2.57652894464767
9.17606984628811 -9.51965083169605 2.97093728370637
9.71401352281543 -9.33738749976239 3.4656093771802
9.80368719318757 -9.24638768399741 3.55177437695892
9.89171530047277 -9.13559174708113 3.59845291359518
9.90296645894339 -8.93535488414262 3.6308879346015
9.88319357284691 -8.7070304515366 3.56898312977593
9.86121816247907 -8.47757117417401 3.39269945773014
7.49678337636451 -6.72662530295147 0.517850532945598
7.39942037529987 -6.53743507728722 0.467433650799968
7.26189875501995 -6.40696773218543 0.386090268164224
7.10406733435759 -6.29543254480313 0.301013935822439
6.95002990857896 -6.28862646593995 0.194899378453931
6.85924957577668 -6.33535049670735 0.0224964627256113
6.759765994365 -6.49199953198198 -0.117499535830802
6.64411802939772 -6.71926069781372 -0.227336083442061
6.50431933365377 -6.97064051287895 -0.384944040249202
6.41794186810913 -7.24314023380631 -0.538667640809449
6.33353043770121 -7.49291271820172 -0.640939976891751
6.3063210112979 -7.68487798989996 -0.841066457501956
6.31212973561532 -7.81775068450157 -1.07097064280146
6.4110335551648 -7.83247453956638 -1.2517938599826
6.39453033019835 -7.98096589266262 -1.59133269168432
6.50043656521058 -8.06735704287842 -1.67681314196311
6.57487196675176 -8.15770781655139 -1.84368494724237
6.73380157482279 -8.32214006612062 -1.80963989731201
7.41951824496021 -8.20542438009961 -1.83883143216828
7.93317825134057 -7.79707535604281 -1.85203792413318
8.37368894400631 -7.44198377305982 -1.77285695865311
8.91520698538868 -7.09464192315247 -1.6828258388804
9.57089835361228 -6.73047812420377 -1.63183537330557
10.2561652496233 -6.35401871103354 -1.65738461953032
10.9505445771308 -5.88653918900152 -1.86197799441248
11.6036368929056 -5.43634565378998 -2.07443663269334
12.2458862278212 -4.96223113340235 -2.32344427100561
12.8727644370526 -4.47514854507107 -2.57513847149098
13.4668443275721 -3.96823868484877 -2.85617075798636
14.0500122470441 -3.47313582850452 -3.13367881997291
14.6159027918925 -2.96967209704096 -3.38512414168595
15.1474198336177 -2.53778785432312 -3.62874717825761
15.7250028935323 -2.13697401751208 -3.8598816765074
16.205243065297 -1.79303663825985 -4.05628763495053
16.6566581251024 -1.51207380059003 -4.17459845790523
17.0396838203753 -1.245456185704 -4.22711295525761
17.4809132182732 -0.957787505453895 -4.10122335520151
17.7668340873009 -0.783126198504047 -3.89764368239587
17.7651134152912 -0.745514078632169 -3.53500259336348
17.6666833196304 -0.706200938175107 -3.28913996061671
17.6554993888457 -0.654471418589158 -2.9982595586213
17.6490833447989 -0.62554845840078 -2.68794505120224
17.7064005061138 -0.552224008391895 -2.43880440776054
18.0241867385027 -0.308621380030725 -1.82153491762858
18.0517984053673 -0.245342436822754 -1.6258004420162
18.1413445416133 -0.225146044571709 -1.41246848026813
18.2027980172096 -0.346478154887096 -1.17695933719071
18.2618207013931 -0.312865821586022 -0.93795389683711
18.5053418871651 -0.137248796742281 -0.492275242897879
18.6374849055801 0.0215649522596694 -0.398398355432832
18.7374608412905 0.199713622743302 -0.342411545081274
18.7602643915172 0.421287384163504 -0.308961919977258
18.7389282593199 0.67209055286363 -0.322199502523656
18.6305003488614 0.894652327778377 -0.34168629372223
18.4844497490606 1.07416426515665 -0.342371565032601
18.2999736897004 1.26235428917982 -0.338424634835818
18.0684134504651 1.41754121250888 -0.320382600304006
17.7737669112953 1.50452501905864 -0.256357190869161
17.3041786580257 1.59811085618224 -0.173442897158396
17.1453931765025 1.55808433881833 -0.129598632430716
16.9925384089896 1.52033918334283 -0.130218427725619
16.8483169574641 1.44894396992904 -0.093075765468343
16.7321997545238 1.3701874726501 -0.0420693777235084
16.6181795215661 1.26655461783325 -0.018387944221934
16.5206644919293 1.09578913198562 0.00659197715636157
16.426544231122 0.90561938884271 0.00632032310845046
16.4016254942312 0.709864271079409 -0.00607362635196192
16.413635072876 0.55687583043115 -0.0860152966746193
16.6824850879963 0.296351153663423 -3.49270216326223
16.6995492194435 0.469501073173493 -3.59945802476202
16.7360706628529 0.675987669098908 -3.65821827712506
16.8095913603681 0.885927020208323 -3.6860808583794
16.9496081792344 1.0468076244829 -3.7100280786966
17.1433787231376 1.14288241048382 -3.73300778206716
17.3621613605079 1.200952609608 -3.72245247774602
17.5581948747976 1.19275995544642 -3.72159772523071
17.7519536458449 1.20882563639568 -3.63639195889669
17.9315628332966 1.17778423038621 -3.54311525768817
18.2599644694369 1.025455582862 -3.6398686398656
18.3675180131262 0.907915102986418 -3.82551469016921
18.446953952289 0.770443772788692 -3.97159757779948
18.5352522483773 0.614583637151724 -4.05905423194818
18.6208994806945 0.41205845068047 -4.09365961671176
18.6342006448426 0.184830826749833 -4.0982709839058
18.5653527537723 -0.026589509933898 -4.04587804106415
18.448720342699 -0.205283667092345 -3.96741440649391
18.318209622509 -0.412233032430847 -3.91264616322617
18.1367902243344 -0.570850223421192 -3.8438182987839
9.40522749118948 -9.08981496820004 3.50757822930559
9.515928642409 -8.85846834129833 3.53030409946584
9.49913543946685 -8.43727699188288 3.23208700734869
9.06377481355479 -9.02420047623032 3.14764192054817
9.09385937005782 -8.69964441926399 2.9758974571664
9.27048302672484 -8.37639023878836 2.7248926416016
8.66072526929953 -8.99170834764617 2.56805007930103
8.73465292433713 -8.67359521830278 2.36160445498518
8.93443853651601 -8.32886153904899 1.97162744326514
8.1417835499112 -8.81817387659771 1.7615005825947
8.30867360589058 -8.46805271516904 1.58535516174247
8.52568813211423 -8.17485343205806 1.30865966008513
7.47485237228839 -8.41361400171769 0.812357736330294
7.81806883190512 -8.48368814864419 1.17087122725177
8.00553057043985 -7.99604479669394 0.928730957373958
7.3561223604078 -7.8854291493611 0.521906306520026
6.89226028459728 -8.06581205552961 0.151338392081205
7.5454184960634 -7.33590062697962 0.660418312591542
7.05964928699397 -7.55841866587378 0.321001376953205
9.8838328012964 -7.88718317217204 2.52822132141853
9.71457387680555 -7.74970886671695 1.98349702984118
9.50191345242968 -7.68908546006948 1.40950205925661
9.16078319071893 -7.44914843028624 0.84494896040229
8.67593053439573 -6.93997429764655 0.251659297109835
8.45583662659334 -6.45593871316533 -0.705323638098055
10.4222741233302 -7.23379784268558 2.13917553856899
10.2320235481985 -7.14300318978281 1.49868135510505
10.0801496692501 -6.99345834948536 0.940766781103339
9.94210556284744 -6.83667684929471 0.551043730466214
9.61482100510994 -6.42569706633033 0.000129600970265022
11.2181511508364 -6.55324174754877 1.80610929440393
10.9411500135092 -6.55075684497582 1.24391323769372
10.737941719497 -6.48266524899433 0.692577883616559
10.6069797745887 -6.36480018361435 0.348898125468145
10.3349336755725 -6.05989220319926 -0.0448624746040901
10.283379857961 -5.59285110422616 -0.8375315043117
11.6684002166438 -6.08097125691175 1.23040066506099
11.3761201887051 -6.07439024267553 0.674359972336332
11.1751383947848 -5.92606930662327 0.221083523135917
11.0555623501445 -5.33363931268107 -0.486941062580233
11.5915171924875 -4.84173485020729 -1.52529230916942
11.7661897105128 -4.87591775728236 -0.584057390770852
11.8783341586701 -5.47332839510031 0.112036387481648
12.1792337048468 -5.59526121387125 0.787522901889366
12.9447039489362 -4.93483511104198 0.687242225336786
12.7744161140144 -4.87736459373077 0.0995226690716125
12.843644543447 -4.05900285983251 -0.913355718999713
13.7956293199425 -4.09618893928516 0.617962422422427
13.7989776259032 -3.98206449442531 0.0199899005888787
12.5204779730246 -4.64358287533815 -0.436184619482198
13.5242959807087 -3.55746844623268 -1.09086004876271
14.5175544781514 -3.389479886062 0.764414679535233
14.3910550651436 -3.35477797451281 -0.0229129212971588
14.1547071816929 -2.98393309187287 -1.44948412325935
14.8507294061016 -2.54970420568801 -2.70420387697865
14.7114457457141 -2.74727914154679 -0.953437606812531
14.8832295659676 -2.757760959248 0.222091438491871
15.474431251326 -2.52521826239903 0.439354183884185
15.3415946638638 -2.32884210724429 -0.40331958238711
15.2260894168475 -2.06610855305367 -1.83128875380064
15.980080904198 -1.56816368216265 -0.176052377554336
15.7826639538767 -1.59873399660182 -1.21944903406606
16.011433224513 -1.40996548136363 -2.91707188466833
16.4157197798089 -0.780788552602493 -0.308561784929334
16.2003190479079 -1.05916071716472 -1.76238373261084
16.3452995551082 -1.01180717869168 -3.08600284570459
16.874512534459 -0.308329757640514 -1.15983305425094
16.9140847433774 -0.416891805160953 -2.50582898944698
17.0191812811707 0.472865043165267 -0.844073988754439
17.3039427120462 0.238894790753691 -1.40239483088017
17.2704858079351 0.222571697061779 -2.44897291176368
16.9847285065808 0.748087803097396 -3.20261759062637
17.7845445723878 0.959781520641339 -2.92644583807589
17.9139631979785 0.665504425294304 -1.93699128853935
17.4867585848188 1.25399141720068 -0.657671155975128
18.4122837276006 0.983967684946938 -0.788741291668046
18.5742238699475 0.213263100563274 -1.06316428832332
18.2176080846647 -0.0245570893907609 -2.21750429941028
18.4189577820216 0.0556844830575177 -3.36064781108772
18.2973430795774 0.630099140220563 -2.92036982056255
7.77089532975003 -8.43298730106118 -0.889850509937965
8.18594426654495 -8.6749131299255 0.0381129530412679
8.8167558893116 -9.04987407684211 1.16351086874261
9.72993982389841 -9.41421512038701 2.54150794768577
8.62013943498974 -7.87779125346021 -0.53797609535989
9.31750458212026 -8.12375073371988 0.537744766289435
9.80383200278417 -8.56551528562035 1.35949417223402
10.4477840848031 -8.6334173318185 1.96584274391343
10.6289690670017 -7.94153918680236 1.03758906714181
10.0731889504508 -7.56902829569312 0.35881353410556
9.36577463264525 -7.2632625123309 -0.584410006264297
10.2406147874464 -6.44070067296929 -1.18103459278605
10.6113274681194 -6.65161933499855 -0.334757560151867
11.1849638032984 -7.03259010693763 0.284819893406774
12.2379645930912 -6.8910443511193 0.915034210739571
12.210238769664 -6.36751251900704 -0.0980157138151285
11.568868451807 -6.23537533630454 -0.453259728048897
10.9365235255452 -6.1341174066484 -0.935128470276438
11.917743548645 -5.32386796821398 -1.57944840621612
12.6308512430899 -5.4838779773546 -0.897111520719071
13.2153311638997 -5.94492274577984 0.0062054767488804
12.9574355462315 -4.74699066207982 -1.55665055120343
14.109694005152 -4.89001584145587 -0.728971272909221
13.4887882121485 -4.10522076368652 -2.30771698711648
14.3789745734728 -4.1801521229817 -1.45168892212355
14.561337968348 -4.34600040341841 0.280098933899673
14.5604417927001 -3.32982519092929 -2.41941197163817
15.3515452756202 -3.78181714709769 -0.991268992093393
15.4943389157762 -3.27152103520706 -1.79067908644244
15.5892787528699 -2.47015899582019 -3.01687629733302
16.0820992590347 -3.0102632169166 -1.40595513057871
16.3509709411467 -2.37647861565842 -2.22082421474205
16.8323694420841 -2.15596553154168 -1.21947226087478
16.4802065627859 -1.79766754025052 -3.42592783966465
16.8853669762366 -1.61181596657176 -3.15225549458629
17.2059008306943 -1.30705292854126 -2.83138588068091
17.0311318816223 -1.71399866516123 -1.92274917123413
17.2954875198533 -0.838569516019527 -1.28268915160095
7.52805905611703 -6.67296936164467 -0.522798406028263
7.80246254185607 -7.07281084785685 -1.31568034884337
9.36478488643586 -6.10162137872422 -0.724177344544928
9.55957782046445 -6.21584923540765 -1.36327724088484
10.7881448594927 -5.45158993926189 -1.46935180190431
12.2320300646793 -4.34552634473429 -1.21866037443406
12.5779101011196 -4.31088612551438 -2.05206984559678
13.5299208458191 -3.5534109741101 -2.1359041121485
14.1610860836845 -3.10969180610027 -2.45517955660327
15.4600976657663 -1.96047758465605 -2.50383485528492
15.9264141375288 -1.70822925304507 -3.55381232182551
16.7308495584018 -0.834872018270152 -3.70945405965548
17.0581378934719 -0.523975625535421 -3.88150656008016
17.3867860423939 0.229823359458885 -3.89487534793387
18.0234537563157 -0.0880090234033707 -4.08913552945855
17.9931642780297 0.706876695269652 -3.88925530711607
17.3959564524779 0.699873767815972 -3.82945665994073
10.6486570899943 -8.21482447993436 2.694752097235
10.4987571208381 -7.87525274125978 2.63899875858086
11.0500319701695 -7.90679464616317 2.35989724511331
11.3096254708062 -7.3544109064211 2.12137808199014
11.9854717614714 -7.06732922517234 1.5514152831125
12.0475913075652 -6.37526574971513 1.62495509826345
12.8373212644455 -6.2694803632603 1.10570698423337
12.6453662811146 -5.51552092700325 1.21770318135446
13.5740478442517 -5.59549963233794 0.68534922565895
14.9834156692854 -3.34861320360111 0.827412506838261
15.2042414448894 -3.49305067179345 0.327178457618651
16.2137252549143 -2.46418258501539 0.0789232361930143
16.6929447643859 -1.42153952146052 -0.144270097496159
16.9414939170611 -0.608055647337626 -0.00364859820736073
17.6126180255579 0.062711517058364 -0.188346139414591
16.6599494815153 0.523277109721482 0.0840532494210788
17.4102710023005 0.576696709178958 -0.0122716749493754
18.2210279199708 0.63216805348396 -0.234199971699562
17.2375568473871 1.12797051801182 -0.0324108048254767
9.572515443022 -9.66248152851063 4.61579688600013
-0.778566491691752 -5.76681447948376 1.71377948578232
-0.643209813699548 -5.63266334100167 1.51677861710792
-0.390582871018162 -5.41081806993067 1.28474964626506
0.0240376933207895 -5.23179393982728 1.0902756294608
0.586968744489434 -5.05373000098662 1.00773879813141
1.15788404602259 -5.00709597606519 0.845488005017823
1.68244485690118 -4.90380969926415 0.684598983335981
2.15606096297529 -4.80450515459655 0.543744830511619
2.59612496451414 -4.72578359596494 0.404035972253821
3.01218528208568 -4.65118867305081 0.3452212391024
3.42359668350413 -4.62663859375505 0.338529351630779
3.94689188968394 -4.70076401981828 0.341346142856634
4.58911825244702 -4.90336355311929 0.359228972642289
5.18984431301006 -5.28843788734705 0.408613974044594
5.73923880499512 -5.75964306343046 0.531646242391093
6.23407815999712 -6.06472983594282 0.738581110281269
6.66838797369091 -6.36647053339566 0.974170325836129
7.03262186709263 -6.6430982408984 1.19059821211435
7.39227918239309 -6.92953396469076 1.42131330911566
7.7409591970879 -7.23754388829658 1.69190364317655
8.11511519217063 -7.60525214666806 2.05146021692005
8.43173844183436 -7.90338502072772 2.47145371827864
8.79432400088909 -8.05917156506485 2.93539855142531
9.06666434587767 -8.29476285131741 3.38752984055783
9.18597804305621 -8.53401646367117 3.7218972733673
9.43822474182822 -8.73760719386325 4.10180667727794
9.65415552007738 -9.02814749732346 4.49496479238674
9.61553252440812 -9.46508125708606 4.63678537348247
9.47082904273066 -9.63349067485249 4.69089942734401
9.31519013464932 -9.57515704627827 4.73140280317386
8.99815492911708 -9.46210796202726 4.7628572448724
8.68848807725635 -9.25194944408199 4.83179102870159
8.3640228834895 -9.09183112487677 4.76907196989818
8.15578072883484 -8.97798703875535 4.54689749299709
7.90850117755719 -8.86637081064717 4.24073145405177
7.6125753817582 -8.68136855854135 3.89229603980144
7.28150354575577 -8.46846184836641 3.54564917867644
6.91879782635793 -8.21529179825826 3.24117845711047
6.52602112912846 -7.97099640691025 3.01154407114225
6.10048672025388 -7.74808633585721 2.80792366843425
5.66094420834349 -7.55196741076657 2.64961350345718
5.17431958590064 -7.34392243894895 2.49927923448616
4.68206744541201 -7.18724231076135 2.39244475724957
4.11906939315148 -7.06992094502503 2.2853792018683
3.49323082970617 -6.96155011393982 2.1930884705628
2.86902484267739 -6.85998027927686 2.20632479088675
2.2598648371971 -6.78036180870803 2.28595717929839
1.67846268075902 -6.72152931168385 2.39473436009175
1.16587310488606 -6.59539970798994 2.44504244675143
0.666664385815827 -6.474896701131 2.48354620397252
0.232294292452636 -6.42641640581977 2.55332765849454
-0.139516181701245 -6.36613385763563 2.57569337222122
-0.48096243529931 -6.23689877435778 2.50363582200024
-0.708886265400216 -6.03433853908273 2.25597256324286
-0.767762401472492 -5.83399168790139 1.9562920811939
5.00526381004077 -7.06254418698379 1.21138719882877
2.57171556019125 -5.842677435021 0.868616007551046
8.26031680229464 -8.23860094975144 2.07992185846946
0.835535849793808 -5.30579509431674 0.954129155025771
-0.421432837332663 -5.8120882087876 1.55552699782384
0.879280965404779 -6.30685771400073 1.8228208191694
0.0325382475761174 -5.45050168072161 1.11884853497297
7.81700110405069 -8.54490619826425 1.7089457710235
8.3609439723542 -8.97829037508631 2.48756639096524
3.44990799108057 -5.83091783306041 0.674793492394123
6.51686648518402 -8.0477703398398 1.5855446534491
7.15425226874452 -8.53539897543166 2.03971114118645
7.65946102991484 -8.87433969031116 2.79150402052259
9.12962589201129 -9.81770425489709 4.15623812089675
7.25407874638565 -7.98111473088635 0.983978112896408
2.83817817924397 -6.51906366826556 1.39186675939257
6.17901026962165 -6.51981671616862 0.40803333947452
2.38715509299186 -5.21309036187989 0.544061474153292
-0.0476990794873318 -6.18886635906123 2.03942706924826
8.21033601832263 -9.20138492675349 3.68688921124164
8.63679009365275 -9.44492564798956 4.21546022435092
6.9626989272915 -7.12904813023434 0.832601936073616
7.64053741568847 -7.74160634658399 1.33775921533905
1.72529650148031 -5.8261812887223 1.07931954095173
5.13947258951994 -5.79036279758357 0.30685852303272
3.95538568176209 -6.73712458551471 1.30406279361277
4.60612087768735 -6.0746471661071 0.542665552053561
1.11230561460328 -5.69610716869117 1.09990361184291
0.380783999745816 -5.77958330855341 1.33085874363902
1.86262306639568 -6.40981924229688 1.57713478847739
5.79110697415001 -7.53681442713642 1.41547544889247
3.94954649187944 -5.22264841411245 0.364647601361414
1.72386441887914 -5.20732069397603 0.720356348217152
3.09366529954587 -5.10120355941887 0.405536831441403
6.38902519149339 -7.3804748953214 0.621575417920389
8.75739963350217 -9.27715821097719 3.21108319229554
5.61402721431841 -6.6930089545314 0.42916060501951
21.3483280108586 1.79707291929303 0.200774951380562
10.7129580492897 5.83859847681268 5.18725636941701
-8.65068208680573 0.741201430055722 1.58729892252596
6.57842492777506 1.59478362464384 2.83176759722905
0.863912271028191 2.6722018725448 2.24231584932193
21.3655328937663 1.75162516845922 0.584188474692183
21.0936032974784 1.6539064376049 1.03042995813035
20.6414264431294 1.80404319778879 1.65452684000965
20.1646496925121 2.03102875924898 2.02142160580347
19.5356747895653 2.25147945055729 2.37330257730558
18.9276061293218 2.49128847919523 2.69063274255645
18.3015591380381 2.77535043406029 2.99941556797288
17.646264560231 3.09311271593872 3.27359117453432
17.0559242752206 3.39610063087872 3.49755184630409
16.4151666096367 3.75734896714148 3.77168845064339
15.7898565710737 4.11292520504806 4.02387054374743
15.1204195809924 4.48919830558193 4.22158823594477
14.4106212417888 4.85874053245407 4.46514032360654
13.7613615349284 5.14859379037013 4.69974721147673
13.0776257928625 5.387289179054 4.91642464353606
12.2603378190119 5.63292224682672 5.08260566831719
11.4762225837545 5.78306792382433 5.13247850554597
9.81101733462635 5.87435525947551 5.40604685840143
8.66006034129755 5.77499995597303 5.35542578415211
7.3925042716278 5.63861773226527 5.18585840018404
6.13699450149747 5.37077836695744 5.01270364148366
4.76732431928179 5.19805854850827 4.83663135891658
3.5131754848109 4.85722793649251 4.70231966957929
2.23229976278019 4.49768184496041 4.51114973868947
1.03471575419113 4.11338056301975 4.34325684621026
-0.0387916908866341 3.705541086671 4.23482136200667
-1.11628767517391 3.34412023762551 4.02177889562204
-2.36478596410967 2.93292366849183 3.82771968143815
-3.5980506686417 2.5211828457313 3.60437187860727
-4.64586359830426 2.19985999796284 3.32036420097255
-5.68015367363954 1.92586331977563 3.02798643745117
-6.63975634758025 1.71849633155635 2.6204427817627
-7.58387523315166 1.46785426111001 2.22276345182386
-8.4756015502021 1.12324340716797 1.88091688627876
10.0169064100852 5.6086640176776 5.09663413492298
8.86805677872221 5.42982880661864 5.01191331890709
7.70129258608824 5.23225850382387 4.86863871817906
6.4973739056551 4.97296343668568 4.73789539574997
5.24295308692825 4.613715565737 4.57281172800664
3.82996871687511 4.1858234601487 4.28144613845658
2.49249001159026 3.82821027283465 3.87884026759877
1.29782567522377 3.51888179735655 3.55073223538878
0.173195712485125 3.17051416586217 3.31290269581435
-0.802326802933815 2.85104640380128 3.15557572678259
-1.97531444153628 2.49593094360616 2.95395386854486
-3.09620628719487 2.09320179230183 2.75346082374452
-4.09247619087366 1.75749783744828 2.49093036115365
-5.2710778660366 1.35025894539047 2.16911376415198
-6.28586926948726 1.01582358130385 1.83511850943493
-7.04280237674763 0.496421929731988 1.12616874606094
-7.97539678180217 0.440905604134098 1.03276962953035
20.8975184475701 1.39024590076575 -0.13207522166187
20.0918618666374 0.972243320207107 0.120187822795609
19.1622983829719 1.06410537353979 0.276497969249473
18.2559574020377 1.23488198356055 0.484019592013517
17.0437983706475 1.58263021444316 0.686113210500397
15.7921869096981 1.71356747314224 0.967603437096219
14.5764370730358 1.68284775742787 1.25643348362594
13.2526350384554 1.58121235805518 1.50356438508919
11.8666135653364 1.47042227519762 1.76405704201193
10.4080434442267 1.35478718132199 1.95642138765871
8.98908803592732 1.25360933031697 2.12619057539745
7.91083776378079 1.11418747321628 2.30623618700379
6.87243956915756 1.26601072717053 2.33708588524138
5.86094949022544 1.71376560895881 2.51885104139961
4.64844481841416 2.24097482312335 2.89839345797136
3.69651994477936 3.132942986928 2.70539423383604
2.59377589700498 3.22309163219717 1.96140784190688
1.40474936476132 3.00283064287452 1.9035548709604
0.580989276652067 2.40656383841956 2.68409792025118
-0.129223056701573 2.05769498883712 3.03941631372178
-1.00957244987213 1.77634913867634 3.09659830187332
-2.01355578271557 1.52395129540723 3.06340040045742
-3.01316918504442 1.23748395227695 2.9642176028452
-3.9514068130265 0.900230836525053 2.82376309439081
-4.98061092671801 0.532719226385516 2.64567432888824
-5.89697984815364 0.0813768413564328 2.40383504166836
-6.50356918349039 -0.692446463472462 1.9389791382255
-7.47792387681399 -1.04881209509335 1.98629878515008
-7.97251388852979 -0.163156549965976 2.09634073818847
5.78696236418213 2.05443073095619 3.50867577457707
4.66834885102568 2.1809073778206 3.7146183578699
3.63244653527718 2.24042299436627 3.72294436731078
2.67120798820934 2.21271246354188 3.71305518297694
1.76903314566553 2.17311083649398 3.51920903582372
1.10536965096753 2.36923145324066 2.88399391071192
6.01041985774825 1.63793400652397 2.64814113025367
5.04605334925797 1.97459072357884 2.85544260652428
3.97542476046999 2.52979067306484 3.03137984902754
3.18143268058488 3.08414572609691 2.48883028737271
2.17482204828604 3.1155109181436 2.02779256203219
1.4163209373392 2.88542903578846 2.08376559334059
2.00603671524715 2.86030128477049 2.59105971972212
2.95287377144531 2.51382926837732 3.30294827017001
3.15869503499943 2.82763605039941 2.89399173538477
4.02834617370987 2.29462952105401 3.52785150851884
4.11906311546555 2.34481748362744 3.18226603349096
5.02316324196708 2.08462870765648 3.26285815053221
20.9413251802324 1.37742358178397 0.710373700677281
20.3015672433878 1.36094789781674 1.31315975027393
18.8698492064882 1.84572171934127 1.78899552132748
17.7363205418075 2.13899856722206 2.13454544352446
16.1533317734476 2.57630292731459 2.72562499384288
14.6000043834879 2.80640970088535 3.01023757297278
13.0730795238789 2.96623833989062 3.38282873449297
11.3939117257055 3.19203851163607 3.86225948056088
9.47684545335908 3.31597203907695 4.08444086519
8.46499832409729 3.33750735788858 4.1585165722982
7.43615376844475 3.27862048330637 4.11257855255802
6.48406278899852 3.19416099932778 4.14003179980647
4.29931753584182 2.50211049869998 4.07984391908208
2.09326628583808 2.33464660565603 4.06162840093176
1.02217994813437 2.13135013057705 3.88430771915322
-0.147526951712559 1.91605134200645 3.77473405634065
-1.71927598511795 1.49665173482415 3.71002979778911
-2.98476552057309 1.21384303293232 3.67834753013198
-4.29763028551423 0.812910210939326 3.48217841598587
-5.7432615220257 0.202538948042673 2.99316641905389
-6.62288637409159 -0.51872442170389 2.42434950845751
-7.22635648065326 -0.717272315624238 2.29026296523705
18.0223187529269 1.83485067216986 1.05033487715028
16.3776254860279 2.21769148190024 1.57377760255394
14.7686793802008 2.29435798131607 1.79215957683069
12.9994023450251 2.35475959917054 2.06400049854771
11.6691990872458 2.3533920743385 2.27106088223256
10.7663092242921 2.3620607716875 2.4463571732266
9.47197581376068 2.27577916329909 2.67575528435828
8.29854016056714 2.02915965322469 2.8981710804556
7.35388637089334 1.77029996092455 3.02547356231838
19.5651627093372 1.87202828177409 1.98381577623809
18.3054494262058 2.18818136605261 2.50856271033108
17.1905272062222 2.59226200973458 3.04002091482544
15.8934544999741 3.26746399365313 3.73023914755335
13.8465796159914 3.85886938116489 4.3679047027986
12.5105851654035 4.11011782207297 4.7098090334785
10.7478963466468 4.50931640746706 5.10198466027511
9.52944317526902 4.83421761772596 5.28232581750939
8.02646767348708 4.5649909984949 5.23980123080002
6.50849410763424 4.282879554803 5.14719469047632
4.785648443428 3.67762969026004 4.74473681164884
2.8658165612429 3.23696200966008 4.48944238866476
1.74906020796637 2.93851077692762 4.43370568482642
0.604816179278979 2.67536351899882 4.38290137258378
-0.382862871367333 2.31663642406122 4.29237905339775
-1.43206604550157 2.06654197178271 4.23456089070993
-2.59380100664495 1.77816734004567 4.10825452295859
-4.65447155105521 1.46336716902753 3.7107981020959
-5.75700059112835 0.936107940611968 3.21854671809509
-6.86777042772769 0.551441864368916 2.65328587374789
-5.81468506278453 -1.72251330562149 -3.11656465449949
-6.22736607105649 0.611935604171969 -0.0935712791372701
6.52454373780007 1.39485087476554 2.96192210270124
-5.74440073820718 -1.55299990780248 -2.77422259385762
-5.36622413694536 -1.39418146702472 -2.27411762425197
-4.97763899023323 -1.21049693900156 -1.68074210283225
-4.81697360369411 -0.932117761113638 -1.08582984831622
-5.12437982950693 -0.532039175338646 -0.673737558595367
-5.64693708803829 -0.160037626778435 -0.478572103470424
-6.04286215741856 0.289579066022733 -0.232836811185551
-6.13285913163808 0.729734920208954 -0.054903189786058
-5.74606554080883 0.848263159234703 0.04556710287888
-5.30767207302233 0.790162834460983 0.132131731756555
-4.85290276349838 0.737063457856466 0.25106052711532
-4.42917581140623 0.660796091595954 0.481240000587282
-4.00165444716612 0.562416473463735 0.717584638833915
-3.58954732825436 0.486564142660355 0.97840265609705
-3.17615344723228 0.559089594012249 1.22015962261513
-2.78032780221543 0.690373604576653 1.4549455311844
-2.38338782662803 0.842782193918062 1.67938001617524
-1.96435347602638 1.01621144772956 1.86455925643225
-1.52197251020079 1.17813075699412 2.02176420992776
-1.07320166873315 1.33669905348066 2.16910648217363
-0.619892382532676 1.49170885717748 2.29922575108065
-0.162779877298588 1.63281638715866 2.44764667681372
0.297354655714677 1.74332315440822 2.60289213775831
0.757136374333325 1.84014652104424 2.76548435990259
1.22564080236353 1.91707272997188 2.91875032591333
1.69607856447589 1.97559864919363 3.06959377324239
2.17081203663301 2.01521230307263 3.21553840312355
2.65136944953134 2.03110623642482 3.34632644952231
3.13993599132285 2.03110188458919 3.44641417192865
3.6336545578919 2.02494980777037 3.50121298715641
4.1260266831006 2.00474270386929 3.55664237600792
4.62136874743785 1.97788472933185 3.59869270776459
5.11912801678007 1.92740972977228 3.60396613858316
5.60591426913079 1.84836092157928 3.56704535973782
6.06037896921331 1.72634915990922 3.48653408672515
6.39103541152955 1.55580815163387 3.24832037345445
6.45597974693641 1.43044350569808 2.81704227885892
6.04312132541118 1.44859341850522 2.58425300135183
5.56730425004228 1.44112834587415 2.44453217444063
5.05866678420392 1.4372388433829 2.40858096438596
4.54006244444502 1.44004638496577 2.40317307150469
4.01751336840005 1.41211946219053 2.36010293543626
3.4919806866166 1.38153865353518 2.3025381004208
2.96807982957692 1.33437868185195 2.22271483170037
2.45185321187148 1.27286740213605 2.12877214071062
1.94731298266915 1.19399958849089 2.01183776923878
1.44064201622758 1.11068809867122 1.9005314675152
0.946563487734275 1.00891785882776 1.76771459270687
0.460445781085724 0.896172771616517 1.63521640988156
-0.0135242974711949 0.766379716684896 1.48035945325363
-0.468755167726769 0.618139357300101 1.29315083286584
-0.915693885753465 0.44054115117285 1.06282287123828
-1.33821197697397 0.237418043664665 0.77651063038865
-1.73609205633477 -0.0251894849443475 0.4539968220328
-2.12026172808183 -0.275614449149105 0.0931918194548371
-2.4892016012815 -0.521395199524181 -0.295495213275952
-2.80297095816262 -0.762823247719378 -0.732367841788778
-3.07306744442021 -0.999665721573125 -1.19176543691887
-3.31743089496052 -1.21818583699913 -1.6558388180217
-3.46493133600535 -1.4115660788734 -2.15218085332874
-3.58674173580346 -1.68636693478358 -2.58098370771333
-3.901227392995 -1.89290223281295 -2.93040187722067
-4.40251945736071 -1.91212187080915 -3.08328314296176
-4.90569723664443 -1.88900445412044 -3.15819431098882
-5.41484076129025 -1.81484304710448 -3.19708285805179
-2.078664690819 0.47093554139135 1.77041758842688
-2.72460956753159 0.146970900762432 1.3975852917438
-3.51036066750513 -0.0391741519827651 0.908645007466991
-4.54202238555002 0.122872974646788 0.437065115295535
-5.81171552646614 0.495356779067113 0.131914317850114
-2.27967551707848 -0.185363948445574 1.30963963139675
-3.51937724497717 -0.497131220465313 0.614416046982674
-5.37640708955156 -0.251795970384078 -0.197774838595698
-2.59176475021919 -0.751712094647883 0.614902819443184
-4.84067683117286 -0.764126998552476 -0.540386535938205
-2.99817161434658 -1.17734131055187 -0.326252939781771
-3.44827678171042 -1.42011156315338 -0.480287495745355
-4.66075380263205 -1.221484313323 -1.10388959469675
-3.41180850817502 -1.41058380965112 -1.61637719550846
-3.87527127811341 -1.81100616741442 -1.55440616087915
-4.98703501866774 -1.55160689076229 -1.89743772996893
-3.95966730227654 -1.98570243866727 -2.64350537794957
-4.48486035708876 -1.99771133243952 -2.78390327514372
-4.98006100315977 -1.95271341837597 -2.87891230071016
-5.42945700419753 -1.915350823773 -2.8841425994028
-5.72396994327014 -1.76559315918918 -2.80800076627564
5.51547760683461 1.69652639114338 3.56657896565637
4.814511468288 1.68364053737309 3.55280207708866
3.97411025532773 1.72321627366444 3.49768301522008
3.00709161505547 1.78144042393809 3.3979758158165
1.93489855544408 1.72734652845554 3.17103974484991
-0.49003435101002 1.30278055314923 2.39501342905316
-1.79210410828335 0.567298095539414 1.8754624901413
6.34220140257626 1.31151570230342 3.03093685291045
5.44081172109568 1.30696754047489 3.12779054166194
4.35065713054736 1.37426167837844 3.18147039406189
3.18152373078253 1.46003220210392 3.13506688996253
1.97983530970951 1.41662388861982 2.9458071929272
0.774713400488644 1.2355684401754 2.60033221168419
-0.426190656068481 0.824030203680765 2.19046304289452
-1.69214085345882 0.176953465094349 1.6625661192723
5.70412303565135 1.25646274467371 2.68057977905308
5.01258393933208 1.24222651081182 2.72653471701167
4.16061551450663 1.26266557704396 2.75735505834886
3.16297600006632 1.24327618185468 2.70341437723869
2.0503113123104 1.1583759413567 2.5656980456588
0.864256084832245 0.894360089791077 2.24439586075173
-0.327007630364742 0.403682779962691 1.66902648102705
-6.22030878677678 0.336265227630632 1.38945486742347
-8.63515647099104 -0.735214569946014 2.08970531070699
-6.58952220800395 1.22197041440243 3.12763935895239
-8.95743691368649 0.0995068887065369 1.96982242805564
-8.76674000899828 0.0653925279726212 1.40102772079302
-18.9987373577821 -4.02657046229895 0.223221197928284
-14.376757792619 -3.56253232242839 0.942228151312143
-11.5109939157667 -2.87835710846109 1.37167887793908
-13.7322336945656 -3.17756424590792 2.88646465299639
-18.8920738719378 -4.21189979436889 0.314281196074551
-6.22155392542848 -0.269081601124684 1.44471043141338
-6.53721304852061 -0.751659372511509 1.39778192169792
-7.09954496007939 -0.918045959416064 1.4710914119949
-7.7409244571495 -0.938907030362008 1.62551089272936
-8.26246859630972 -0.873952564018309 1.75642351141948
-8.40869574070994 -0.680428620428615 2.4954314619863
-7.9426965319856 -0.392043645427515 2.70416206312603
-7.42374328612816 -0.0703934919916896 2.87838113898813
-6.95540507399173 0.305547352773026 3.01501088888002
-6.65831113682172 0.730460009093489 3.11469190787199
-6.94196492710585 1.57352224111437 2.99708567940384
-7.41720829041695 1.73012033978149 2.71907439468955
-8.03272858753629 1.61551198595492 2.35739370343766
-8.64930022887891 1.23587063753793 2.13419249690396
-8.92157106590339 0.645950502042241 2.11847431305473
-8.58756205679781 0.0687272063849491 1.53844576899704
-8.14389521542658 -0.0414953499373982 1.07031149733528
-7.52366905893266 -0.121282171261744 0.949411142483862
-6.91528894664863 0.0736314588115602 0.94902234759101
-6.47451435719862 0.344122846782729 1.14667698845667
-9.07672042393414 -0.0573639591955726 1.79819378873861
-9.56579701732769 -0.231604595805927 1.86574057348443
-9.99690930415247 -0.438112892222811 1.85271947296488
-10.3558526390103 -0.640014310334858 1.8889738642527
-10.7450362671631 -0.838474949535385 1.93314162207164
-11.1401205243448 -1.04833339631651 1.90040006555989
-11.6064233011381 -1.20038895217628 1.90564786318132
-12.0965838531246 -1.36170893553031 1.89055874661637
-12.5911141477223 -1.53630116640803 1.88099803446229
-13.0895329150789 -1.66911168226053 1.86734129302817
-13.5689580057823 -1.8332709488642 1.82653467207619
-14.0652921159458 -2.03102572007597 1.80077113321251
-14.6057787173646 -2.14941005647997 1.73715762709038
-15.1623037881631 -2.27839733007067 1.67512245130102
-15.7519028372168 -2.4051982319461 1.65251074112904
-16.410707364917 -2.61431558289337 1.57509215511563
-17.12979983298 -2.82073984334716 1.52169687814789
-17.8050121836559 -3.15328066800847 1.3557861667063
-18.4713592273558 -3.48910338324525 1.08230812080424
-18.8424806202339 -3.85203807410422 0.663277296922055
-18.4069799550269 -3.94833272504236 -0.116886167254018
-17.7393491393692 -3.74455119250648 -0.0335005315454563
-17.1076939977185 -3.52208810688773 0.221333518247638
-16.5299916790765 -3.33611078379139 0.387018574818468
-15.9589071369508 -3.16733207183328 0.513890188030379
-15.4358229930566 -2.98954495459669 0.592352867874393
-14.9268998860082 -2.81558389386864 0.638310838162425
-14.4941664016494 -2.69551649917736 0.739575649649054
-14.052855022878 -2.54059940784811 0.81239059752793
-13.5524130968198 -2.40591266955638 0.854114031978312
-13.0684325425564 -2.22592190539404 0.914081675218969
-12.6088757712214 -2.06250708242472 0.953714356317024
-12.0494895332995 -1.91860634558196 1.03606804737735
-11.561461286023 -1.79306369056859 1.09196125594077
-11.0475639034845 -1.56833469227611 1.07873341161102
-10.4691234695386 -1.27195670174657 1.07122098068262
-9.89841156697548 -1.02202311490004 1.03440473642577
-9.33658406674141 -0.675268067116818 1.01357601777592
-8.84278906081035 -0.400852509765799 1.05242203524533
-8.63215743707177 -0.165937572792323 1.11841312781769
-14.0696186791205 -3.4567027793927 0.951467642300204
-13.7311278889059 -3.33832270648561 0.921853097113637
-13.3178180774432 -3.2118715834717 0.852836424504426
-12.868653269355 -3.06699040809618 0.772128707315116
-12.5358841633513 -2.96674347192611 0.684140795541975
-12.246976161061 -2.84842419008 0.631585530785505
-11.919574470501 -2.74115580234225 0.61752166621088
-11.5048969379095 -2.6829162403922 0.689285948845129
-11.4461757690904 -2.70652049675753 0.704896666939819
-11.3894883555996 -2.74162921000356 0.748597760429757
-11.3817680407117 -2.82762408368247 0.883849427952918
-11.4155306768114 -2.95051013158157 1.13437411219179
-18.5861040801499 -4.41862206515428 0.383300801553216
-18.1151266385496 -4.53620609630386 0.497453199504994
-17.5169689225312 -4.49034131687117 0.676784902943912
-16.8217696247118 -4.35509970329314 0.868457928545228
-16.0672480635185 -4.17267531109156 1.03690898065365
-15.4350832066819 -4.07640603170313 1.20284985899305
-15.0929159493097 -3.99217169326222 1.32753202103764
-14.7999500251284 -3.90624758167679 1.42056878016107
-14.5938294934465 -3.82875069038787 1.54350462679217
-14.3324769747828 -3.72463441045372 1.70621483004869
-14.1235262372043 -3.62462646080827 1.85970896103348
-13.9267826514608 -3.54029735832403 2.03331210805225
-13.8318694087896 -3.44504418408125 2.21038941288463
-13.7964201243787 -3.36380432454934 2.40427312168901
-13.8005579125563 -3.28956087193264 2.59204833004864
-13.7703791601097 -3.24149949167338 2.75269501846802
-13.5828416490532 -3.08649201822901 3.04326062553046
-13.2787267159078 -3.01462472444329 3.26248439781558
-12.8059113701911 -2.89935235471404 3.3339993642603
-12.1752688481665 -2.57705145270859 3.18491711403588
-11.8415858238159 -2.30781407388851 2.99765928427131
-11.4623078930117 -2.02947250829212 2.79625727894646
-11.0354615116062 -1.74466426320017 2.67588408189655
-10.6253317065014 -1.55808504000307 2.66378787575955
-10.0699350732834 -1.27143398766656 2.76965415621688
-9.52031976841458 -1.00358982482104 2.90145530022088
-8.94674321360964 -0.699413285244303 3.0240175679975
-8.29873941029406 -0.372311472721945 3.11755995734085
-7.58131600923349 0.0924361619085215 3.21429048961709
-7.03293361189584 0.604588029599233 3.26247259795544
-3.18200816235908 0.67780714165242 -2.17213733491949
-20.2845671562181 -4.41395195490582 -0.0930152640067254
-4.18830332343002 0.560789655270353 -0.758618884413062
-6.31603489422286 -0.516968414081131 -1.3573423097947
-12.3004800702055 -2.35510633019264 -2.601755613738
-16.6754949136924 -3.8875975376568 -1.57220075687299
-3.38313331625675 0.711131273544782 -2.30761850407155
-3.78240141664926 0.784135752857195 -2.43162080217099
-4.21096611900912 0.797887527076876 -2.43633825873353
-4.62926597835472 0.724146799248517 -2.36336474166292
-5.04611218262867 0.61891709967885 -2.29994797855235
-5.47029884974478 0.515031432925909 -2.25705352350665
-5.9325647710318 0.422257156912834 -2.23308895033154
-6.40541713674127 0.392655753608258 -2.28699731520052
-6.82341177350964 0.316414987559482 -2.48352472893038
-7.28321255628584 0.175164293514116 -2.68796504870597
-7.79615480274804 0.00157119095547723 -2.81408434802644
-8.34380360019491 -0.179748993439148 -2.94088321662607
-8.90309184145448 -0.318963654447832 -3.13222086600623
-9.47297526906232 -0.483347862732428 -3.25919617883238
-10.0399018012309 -0.642212066245241 -3.42024891861931
-10.6144868681067 -0.787117817563043 -3.51825070524244
-11.1748606477411 -0.950166103524954 -3.59025096432653
-11.7215128886728 -1.12280176907169 -3.62000874989186
-12.2486181891821 -1.28432143275173 -3.69961538770249
-12.7815499100248 -1.45463502046684 -3.71729741405201
-13.317985324778 -1.61834123125511 -3.73338371093567
-13.8616254148884 -1.78749232248948 -3.71696492033199
-14.4057986577752 -1.95666912690576 -3.67003340185357
-14.9551798052688 -2.11018530273776 -3.59792411554545
-15.5040452478289 -2.25894491766281 -3.50116970826862
-16.0424492965077 -2.40490911260403 -3.39607748203759
-16.5716748623584 -2.56177113479726 -3.28285816767625
-17.0777847542544 -2.71801487765128 -3.11789173277051
-17.5608533159013 -2.86947485793616 -2.92085448146606
-18.0337461779608 -3.02848360590301 -2.72487947023191
-18.4654433890559 -3.20110859932309 -2.47270912500793
-18.8697544398444 -3.37465938191426 -2.18934892472268
-19.2488417637112 -3.53670463643777 -1.87262788993885
-19.6055857141112 -3.69977986051091 -1.53996137135639
-19.8955985321323 -3.90796983125988 -1.17403441423926
-20.1371606638484 -4.13283093068371 -0.789655541949101
-20.2816291463384 -4.33439016472863 -0.366663641445739
-4.34411399657286 0.806943401592856 -0.66584729686173
-4.53034068234917 1.04770918393984 -0.590432651848023
-4.81744603247439 1.09551635098965 -0.572469760285753
-5.04875407103418 1.23162298020886 -0.381054460651684
-5.37129475925941 1.25702161297411 -0.276588816974612
-5.74346588767701 1.15831620653676 -0.288555557799198
-6.08504289214641 0.955467312957861 -0.31981905957107
-6.36930732394706 0.6931728372522 -0.354734705882207
-6.45477589283732 0.331710838313279 -0.339889815475324
-6.43237589565181 -0.0396881387510556 -0.385590163046977
-6.33143682745976 -0.31823239647667 -0.692060198011844
-6.28467298017377 -0.412211209796839 -1.1053463403962
-6.80775799670966 -0.602459997949938 -1.64656712811663
-7.36053561049952 -0.755940252110757 -1.85278602102413
-7.91685809612322 -0.921841195823513 -1.98592660825296
-8.45427859091018 -1.09046621957799 -2.10539233067407
-8.97316917805369 -1.2530710241394 -2.24672682086024
-9.47208450276456 -1.42330585381834 -2.37966064565044
-9.97340721527837 -1.54730941846725 -2.48033518029285
-10.4592481813342 -1.65451558676486 -2.56246166041154
-10.9205329994269 -1.77286970018976 -2.61921473839165
-11.357472337377 -1.89452184239896 -2.64710664445935
-11.7475236881066 -2.05908647673248 -2.68734410819997
-12.0912515126412 -2.23047242728346 -2.66566808416984
-12.5593617633641 -2.45708967014158 -2.21468561391774
-12.3545013788937 -2.4073433139617 -1.63531003002167
-12.1508856374932 -2.16277786136425 -1.04254426439493
-11.9595787282869 -1.81344153097637 -0.557897218819445
-11.7464815125384 -1.65440849895822 -0.231910357409978
-12.2005727140987 -1.68451312699691 -0.173649366522638
-12.966286248238 -1.85340466214052 -0.196148484688166
-13.7239902494982 -2.13012953432966 -0.168226913609724
-14.3729043610105 -2.50365369058868 -0.41775039044703
-14.853939995754 -2.93572565540497 -0.883270968681115
-15.3713930532514 -3.26273991449262 -1.34861986058659
-15.9951108798122 -3.59796892627495 -1.57559167656736
-17.0124359465068 -4.01534634966522 -1.52221643082536
-17.5736700501639 -4.20198150488076 -1.33175087959193
-18.1257466845073 -4.35996207101542 -1.06111301256968
-18.6734588558219 -4.49329874944707 -0.77372187636795
-19.1804911129345 -4.57689012705036 -0.425849496413633
-19.6578835261303 -4.61531787229876 -0.107978226834086
-20.0865256630576 -4.55768420028042 -0.0166007195676552
-3.51405714542408 0.285800635741677 -2.33701882180446
-3.91871365476932 -0.108346502944848 -2.46173200127138
-4.39883589523564 -0.400531764286538 -2.60276352453478
-4.93841699908289 -0.588826055351734 -2.71468701110701
-5.54221435632388 -0.744967110886596 -2.84308437957687
-6.13002369765741 -0.985539776205318 -3.08959755888619
-6.79549587677403 -1.2699389288583 -3.21337631342675
-7.57495099767115 -1.5049989197931 -3.34540983752361
-8.30416982317788 -1.82085063800011 -3.64247255133032
-8.69662179084199 -2.22637648836183 -4.24824845761934
-9.09576913791703 -2.79290823649179 -4.68703493390834
-9.85260685832717 -3.21828331106751 -4.62882382123718
-10.6442805690319 -3.08817289251739 -4.3449419529
-11.2613818097841 -2.87612952773074 -3.97010830864701
-11.8997616265515 -2.92249697114538 -3.70636683761682
-12.5479975178752 -2.97129730755803 -3.46137695665251
-13.2846278331084 -2.9772206191561 -3.40085509873881
-14.0345336528652 -3.12003521080167 -3.32840306263183
-14.7567753037104 -3.32474502761245 -3.1379070102187
-15.4597328131609 -3.50768353176573 -2.93276671188665
-16.1077141988374 -3.64548739908378 -2.66921335277984
-16.7486442408261 -3.78909727381095 -2.3945971063954
-17.3039907086558 -3.97534200121069 -2.04946896325044
-17.8751586675226 -4.13735185784808 -1.73275432272975
-18.4425707699179 -4.29572289372897 -1.43051031465533
-18.9742394494948 -4.45335316743922 -1.09611971225016
-19.4960568212831 -4.56230136337217 -0.776077184338193
-19.9693311030435 -4.62485161867615 -0.461362088749732
-3.33190359180056 0.241953570590329 -2.02270063066093
-3.60939769058357 0.00664240511329844 -1.76563053033741
-3.85464156626188 0.0754187724099258 -1.47745710099492
-3.99358568685487 0.235844355362594 -1.11228536089495
-4.52426041802567 -0.0873121843938453 -2.63450817262673
-4.69502581582834 0.315121703248178 -2.52091102083299
-5.18168009836672 -0.0388554797655144 -2.63432895832655
-5.55382426486326 -0.462423646856636 -2.81463651278513
-5.84736568527239 0.130192700810248 -2.50338471180232
-6.19951176786802 -0.356893624734978 -2.80022197229864
-6.46376954862087 -0.814799340638251 -3.09812567378676
-7.00497232497264 -0.286709605118776 -2.82010412842363
-7.27884810670168 -0.798010823566417 -3.09096939323092
-7.66089534737822 -1.25157696109581 -3.35639802035164
-7.89481203603862 -0.452325540212557 -2.97051919395266
-8.21801452355688 -1.06076909307596 -3.23205213604139
-9.03801746512151 -0.775469876550447 -3.25625129484851
-8.7294270535778 -1.60038394842564 -3.64198745378589
-9.33695836766348 -1.43030476054171 -3.49839670520905
-9.40266356118099 -2.58050879103805 -4.61992533661806
-9.9631744059688 -2.19950028092674 -4.10370202756916
-10.6899105820878 -2.68355678589261 -4.33335837376007
-10.8348462129701 -2.04385266676222 -3.78373890799954
-10.5116715305695 -1.61826870300253 -3.58901914091802
-10.1017412593763 -1.02941678646265 -3.4594900466321
-11.2313439651926 -1.52822083225561 -3.60273043663783
-11.7479788251909 -2.05987797655482 -3.72912628413038
-11.3183674401123 -2.46036894511319 -3.97196958934125
-11.9542681227675 -2.65235658225197 -3.82270896268554
-12.2962767247106 -1.68457348659072 -3.70917587249668
-12.4688491330177 -2.42721082279186 -3.78947582255636
-13.0412905988157 -2.7436997429776 -3.65772879658728
-13.0160693840828 -2.14663373869305 -3.7346238492877
-14.0023576441008 -2.08515270784592 -3.6966355065536
-13.7176111436137 -2.48429841560694 -3.67929331794208
-13.932028680171 -2.89578592036163 -3.53620624090635
-14.6369370406031 -2.60921025083379 -3.5427369899417
-15.2327164158608 -2.46543826487373 -3.50610570344515
-15.7122678949246 -2.94594674289879 -3.24602919031504
-16.2699076915246 -3.37006222601438 -2.9531600223036
-16.3899228488488 -2.95547655226745 -3.1806912903436
-16.7794630386046 -3.34029547635591 -2.86010491628765
-17.3113463655522 -3.71969044093813 -2.39465981461984
-18.5142096481601 -4.05767892751236 -1.65434210834229
-18.6603859990501 -3.71981219388976 -1.95378425457303
-19.0852203361407 -4.04681937608627 -1.4519888111078
-19.3597874529405 -4.39419898893569 -0.998260471053323
-19.5303152632731 -4.03737845113603 -1.26660698353862
-19.8347425636577 -4.38551570994183 -0.796047731782245
-20.0893689009005 -4.44438580829551 -0.54981353060244
-8.83949437604014 -1.9743398014154 -4.03389534954202
-3.82494182637243 -0.0958135109184981 -2.27666429815784
-3.71253102572735 -0.0236015386210389 -2.04335424981075
-4.16148043617281 -0.298276600154916 -2.18138201472185
-4.19134269908702 -0.0207473539675213 -1.25303747563535
-4.52699624799195 -0.372975576323476 -1.77433215927847
-5.05276647743232 -0.656566068411158 -2.29147847548403
-4.85066615056257 -0.326968057504323 -1.40991498701549
-5.3676622231624 -0.708140993476527 -1.96199403979574
-5.83655625121042 -0.963117150280149 -2.50211868217855
-5.67388931595341 -0.611409894202024 -1.56700944683014
-6.26812219797235 -1.06081201950071 -2.1516152211685
-7.07966959221121 -1.43997817179181 -2.67805984460789
-6.68431602538235 -1.06920745346287 -2.00727859425047
-8.26480049386001 -1.92562440638449 -3.44968759446541
-7.85167355847418 -1.70345130427027 -2.77531203648142
-7.55337154552827 -1.26311939274029 -2.20778835755768
-9.03509407992548 -2.56692563526082 -4.21373248762966
-8.76478040694597 -2.12578382843881 -3.3733529423928
-8.66870979984689 -1.75386222624459 -2.71769734662218
-9.75460801580051 -2.59379338404042 -3.82989967901026
-9.85385928929219 -2.21277270090546 -3.13731847868941
-10.6323569581313 -2.55796944547913 -3.4251340168094
-10.5078551781441 -2.95919510338342 -4.05328840361528
-11.3708752496026 -2.75835671247581 -3.44222474156619
-10.8417510198387 -2.20009922617713 -2.92498708255946
-11.462990592262 -2.45103114067179 -3.03100203451027
-12.1261905115435 -2.79767734433089 -3.18629946597537
-12.4704445694801 -2.74077262538715 -2.92816678825354
-13.6349711899831 -3.07413200273535 -2.94525998359831
-14.4207132113466 -3.33403809636401 -2.86453853730917
-13.8840157079395 -3.10505207364567 -2.48181355333486
-14.5472887579474 -3.31863717867979 -2.37464468652878
-15.9008629268231 -3.69678918407676 -1.9581858560657
-16.4504924384377 -3.8531029045862 -2.15668782253413
-16.9908507670497 -4.0644157722366 -1.74239689463016
-17.3250843587369 -4.14456752433824 -1.7511264799814
-17.644767719075 -4.3039508857025 -1.39046154202594
-18.07544660922 -4.40294909886704 -1.37131339077085
-18.4101982694374 -4.55156991351247 -1.07025169184596
-18.9595440166475 -4.6027493725777 -0.904503764010918
-19.2272872918056 -4.68279917206189 -0.50470437631222
-19.5498148839644 -4.71744554561066 -0.493853779143104
-19.8083009402488 -4.72932296559729 -0.249217544115756
-12.9489488545575 -2.79568118548413 -2.48692418190156
-12.6552151536575 -2.631914676578 -2.08260516285008
-13.3520722177163 -2.87625687792703 -1.99013606687669
-14.1154318677582 -3.07256075120408 -1.82009664989779
-15.0689171341869 -3.28446359458274 -1.44216465428162
-13.4394650451644 -2.70062734013018 -1.29060727829559
-12.6729071688131 -2.62166667257842 -1.54610726386146
-13.6047254910989 -2.41237106607379 -0.659847835270925
-12.3800002569835 -2.10921920866174 -0.481717160549779
-12.9641118110958 -2.06960186560389 -0.246557529209223
-11.9202626509316 -1.79989514791807 -0.26659044906447
-4.63672513136028 0.330273367636169 -0.769641041292929
-5.2668595013861 -0.0745363808311252 -1.07199293785977
-5.97962469933051 -0.289485622839701 -0.962410744874635
-5.10878125924288 0.626546014654162 -0.612263408488503
-5.69452936693405 0.382573709881093 -0.702389334623835
-6.02297301733271 0.0947639916912238 -0.645634818553075
-5.52443796258988 0.961220218142015 -0.353434631413171
-6.11061434575159 0.519654526762355 -0.519514441245553
ID=Enhydris_bocourti

LM3=1335
8.6217786951652 -0.427419906801963 0.666095067272802
-0.444857418004666 -1.70244041148781 0.062894030954683
4.34313751115738 -1.59650894639411 0.315232997564486
2.294646523887 -2.2738352355198 0.899874098007586
8.21358979864815 -0.712950602897895 0.721431677271346
2.87272423460665 -1.37599185105878 0.950265110818187
2.88992396736882 -1.33386763398153 0.599285253106195
-0.0665462816053521 -1.71164623421664 -0.0148778607059065
0.380517713550208 -1.70302544089779 0.0126038765326505
0.837026265571281 -1.68593822285022 0.0535271646351724
1.29762957812765 -1.64888704833703 0.0673562502241084
1.76069850194821 -1.60888527146533 0.0929292567929116
2.2112197643121 -1.55263668041634 0.103337506097114
2.64104155639178 -1.49548397462512 0.1058352633603
3.06216413565315 -1.44295498274413 0.111108055799918
3.48513881421336 -1.38625208826586 0.12093643193313
3.91058482543865 -1.32397287297716 0.135314656238676
4.34723497880324 -1.25364693185391 0.138983177769117
4.81102663664878 -1.18583833318855 0.157489260573417
5.27838295908933 -1.11494609487104 0.166332201525882
5.74305608942045 -1.03933676666161 0.162282933520939
6.20016527148089 -0.951686510561645 0.134018234780536
6.64708466814217 -0.86284001156864 0.126692994866932
7.07340146673332 -0.772219737357226 0.132981072489627
7.47987081021134 -0.699699523508941 0.138106130558421
7.87377303856122 -0.627816339955181 0.174729133130493
8.25563117035994 -0.554105925637127 0.258393240325213
8.56217066536503 -0.458444808463341 0.486315810772922
-0.0027833689954298 -1.78239257483483 0.0114739323420932
0.543980904320662 -1.80413482703199 0.0556113604653108
1.09698053433592 -1.78733427464699 0.0989025957097572
1.64810339381138 -1.75248444973674 0.13156132561664
2.18849769626323 -1.68724530157372 0.156759648333194
2.7015823706521 -1.6062468004052 0.181483300414319
3.20387142185778 -1.5256150318273 0.200936509098567
3.71035060884056 -1.44400951636234 0.233787731279606
4.22442398481849 -1.42482337034489 0.363859729895042
4.20150242078454 -1.66821128570616 0.382156214542098
4.00767862056889 -1.75834132246583 0.437603049713164
3.79598397899515 -1.84305650589613 0.490456211503219
3.58396691609945 -1.93103191551674 0.56542590430522
3.36549361665442 -2.01482374156087 0.631521216576222
3.13058094520003 -2.08115433649533 0.686055929374004
2.88613836332867 -2.14222778489716 0.735710934794527
2.63354970433316 -2.19675698514231 0.78698883550095
2.40655386839658 -2.26132763699826 0.841528877252249
2.46497384068091 -2.22518643172218 0.927850973120012
2.73714737301586 -2.17948266038605 1.00064948575742
3.07114745527223 -2.10309220415712 1.01427216297663
3.40078105073113 -2.01587886093731 1.00331580434128
3.72648453885922 -1.93971657839577 1.00075241298359
4.04915666942554 -1.85950194587518 0.993737952915984
4.37123797841601 -1.78010530301393 0.985686038066186
4.69447543783107 -1.69687300821619 0.978892914697684
5.02389880685683 -1.61202748439173 0.966142288399309
5.35555815760888 -1.52061967175304 0.946294845113556
5.69890994979768 -1.42976945880874 0.928296835376375
6.04744126818766 -1.3521174884855 0.89586210571308
6.39927498409316 -1.28822153373151 0.848472007613265
6.75515715914421 -1.22584307095748 0.790308602509284
7.10412326148169 -1.1571257861805 0.722310825980014
7.43349279512538 -1.0789242728645 0.671278129900421
7.69613426931714 -1.00933164206291 0.644397492765623
7.93714094901909 -0.943514098165022 0.644692116165818
8.17649232512783 -0.860655485418261 0.667271783091896
8.4030549463104 -0.753488682102199 0.704633102037448
8.54251301883212 -0.561972842868263 0.65828586418641
7.8739707084214 -0.774364344949154 0.697405761661329
7.51282065150543 -0.825737085578854 0.675271137615146
7.1572560409468 -0.889866416321069 0.685207055035882
6.80261610386038 -0.954632891531883 0.723244012413301
6.44961926080222 -1.01920813844725 0.759009122107733
6.09869989388225 -1.08540373162584 0.79096837081425
5.74636547515409 -1.14553586829222 0.824322055659671
5.39785318813851 -1.19708654733649 0.851355719264498
5.05414727538793 -1.2445798529646 0.869455591731637
4.71607574517679 -1.28699439803493 0.881808969928728
4.38344594075194 -1.32461271054242 0.88290557113884
4.05370386077006 -1.34488402533943 0.868551091173895
3.72425267108256 -1.34779160796927 0.887577224451041
3.39611885146457 -1.33932932615462 0.941101441733914
3.05256030055211 -1.32047075251811 0.960302210815944
3.07615280588371 -1.30005507207807 0.583283745102551
3.33973383541013 -1.28129919121433 0.568996671993143
3.61611276240767 -1.25930612687402 0.565471123371238
3.89625042311883 -1.23745293151953 0.56555389743119
4.17994111156127 -1.20576365651449 0.574518538017349
4.46639784438786 -1.16943347644623 0.585277737391122
4.75937252167563 -1.12500414232662 0.603419154355366
5.06169915299693 -1.07878790910675 0.616028007103193
5.37103523195714 -1.0220576193988 0.614618969122575
5.68149225969315 -0.960939870147645 0.605447459116422
5.99676039398435 -0.912416363223334 0.584491235308979
6.30457193525298 -0.854195057408833 0.559471109690951
6.61407251294893 -0.805669350701396 0.521426058436483
6.90863926877791 -0.726952638478569 0.500042716587325
7.20268395337572 -0.673449845894233 0.523072534041971
7.4612571559049 -0.629591900868353 0.530999589455466
7.700493898915 -0.59052035015866 0.588802583841593
7.93173042856602 -0.581960487316158 0.674351761820621
8.15524220486575 -0.553102071389775 0.766477789808706
8.36775854488662 -0.488377950733007 0.834221236048271
8.58567749720092 -0.440931090760555 0.75585946132902
4.6959585957794 -1.74066490408371 0.888079360511587
5.08039977069717 -1.65308724833172 0.844866303288904
5.48096006138724 -1.56251523249307 0.80545789599415
5.90601425918289 -1.46963689462722 0.764827298025296
6.34714711467474 -1.36512274880463 0.712116541467472
6.80932176550699 -1.26347586538232 0.667942900461045
7.27051154556658 -1.1564015624671 0.616699500050764
7.71973602983221 -1.04048489207814 0.578948646128918
8.13425352545525 -0.917787919110716 0.567047263975548
8.38154870666384 -0.821029711529998 0.568422447717536
4.49738866007076 -1.7254757113644 0.467525922966688
4.8813686126892 -1.64852822261107 0.513091707464006
5.29333470081592 -1.55561423356938 0.553633146928224
5.75310424413937 -1.45368418812878 0.558712140203183
6.25015468124382 -1.33570883832225 0.534504207223297
6.79007506546741 -1.20730641662066 0.50232845172432
7.38666012545655 -1.09173628921948 0.486717795117077
7.96214512819101 -0.958320577765241 0.522092915169259
8.37048381602461 -0.827934529336661 0.576004052248549
8.55244028406633 -0.690721326543469 0.564671263054421
4.34440485257914 -1.58645860433578 0.354514538965828
4.71205711582507 -1.55052174061796 0.321332008245876
5.10502792527965 -1.43070968714392 0.405635843095186
5.59038106838517 -1.34097533716949 0.401736587930211
6.12745075694133 -1.23476954942129 0.38201718516863
6.70768417453969 -1.11901693855475 0.375057751878914
7.37650179349978 -0.997158804421936 0.369154005707726
8.03096694420541 -0.876794004338481 0.414756941475443
8.4189658687332 -0.751638554127986 0.473985981333323
8.58034246106688 -0.561341963340965 0.502516218830467
4.27998576202784 -1.42136776255924 0.227879019960618
4.61169492850428 -1.42246140928766 0.225100069971504
4.99707339187575 -1.34357928498378 0.249167192679453
5.45212442033225 -1.25922292392668 0.257531102832083
5.98055979418389 -1.14335261957315 0.249369732062368
6.57779790957395 -1.0330285127364 0.262399939582757
7.25800325155949 -0.901772198637362 0.254869932407029
7.91549060000529 -0.795555521396664 0.291798688321895
8.36163202595571 -0.691864960450868 0.368706723585887
8.56754225232891 -0.493936584478108 0.472401238431134
4.21379941716856 -1.34911747615314 0.161474334224829
4.5297209583122 -1.30589662230431 0.165775569868247
4.90675154293963 -1.23752773866968 0.168547408074469
5.34158844290814 -1.15649572777261 0.176803652353416
5.83550801261137 -1.06014554409613 0.16846962488529
6.40613146662842 -0.953584174878473 0.153274655563879
7.02874788645667 -0.825373157674779 0.154249106140721
7.66670095079728 -0.725968426312556 0.180531727476303
8.19366858577141 -0.640535609102682 0.257124229444351
8.5402470518944 -0.510061805647668 0.440373092696998
0.150470604448689 -1.77602568732186 0.00919735284511409
1.49447747901421 -1.73236055170828 0.0971172228337279
2.61178481396951 -1.59971932595184 0.156442953830598
3.47576991577569 -1.47666877364074 0.197364776159649
4.14037411373515 -1.41105568344695 0.240660323778952
0.100936360669449 -1.74917580357319 0.00211940335816776
1.48920531143542 -1.69824355587496 0.0798918731008725
2.62047766591086 -1.5691487404149 0.139497553561845
3.4507661419283 -1.46557849980229 0.1834039126878
4.06051930846906 -1.37931252473037 0.182101485136756
0.0893088672700311 -1.72398213131495 -5.78616857749291e-05
1.44406231004214 -1.64130394177822 0.0705560930200857
2.5771904363225 -1.50291357852592 0.117268305928452
3.41292541670704 -1.40512360408645 0.124003451476946
4.03848423371815 -1.32233853238842 0.141291146214846
2.92978470572582 -2.16293940955392 0.965072033310247
3.6086042822357 -2.00681885986103 0.929374501203059
4.13336479622895 -1.88337846876945 0.891194827273788
4.52111240476439 -1.7889212430045 0.816254994907546
2.55063924462693 -2.25349829332392 0.891955149271973
3.48865999644499 -2.04239065676844 0.796487440520309
4.10914373885859 -1.88386077062025 0.71195211747318
4.43120299528758 -1.7860133068822 0.612571874606487
2.70610533825865 -2.22075214802684 0.812604036207237
3.44477473581864 -2.03789683749402 0.681448729649009
3.97310757517923 -1.88087545059638 0.551335349164345
4.28167762566531 -1.74185321250036 0.412702323627285
4.09577259538399 -1.57170009125101 0.197693255973724
-2.64120938899924 -1.42028568010768 0.0188739352451292
-5.1597871702469 -0.835585959786352 -0.173053554407579
-2.65882039677218 -1.63604861345767 -0.277825684864177
-5.15934843233595 -0.987151083452862 -0.750912758722607
-5.3994796736634 -1.18671390811708 -0.758102615869903
-5.62893177698017 -1.19375098637943 -0.25678875841401
-6.11483350024357 -1.18419834801843 -0.947246942532633
-6.15554095670089 -1.24721493658963 -0.374355417046721
-7.14773497980853 -1.19329216298332 -0.592357361880219
-7.01241930192161 -1.52176966050945 -0.60294386782306
-2.30510292755573 -1.60801256371205 -0.0756425520723861
3.88505029472519 -1.52741556415337 0.134882058084558
3.47191338902187 -1.55880621450679 0.111973261972468
3.10076678364154 -1.67643800737903 0.266436181820414
2.69118016130944 -1.75486320039178 0.3512782919631
2.26469637922031 -1.80804854470787 0.35535602863492
1.83732600928144 -1.83373462525244 0.332685162651999
1.40813744868579 -1.85156301902438 0.316457266805756
0.97445909851772 -1.8635783759656 0.295265164550255
0.538717790817673 -1.86434382537941 0.266855125779762
0.10355903447211 -1.86309454220017 0.237285339683152
-0.329243986626345 -1.84735079839056 0.198120730558682
-0.764482319253551 -1.81937636076912 0.167067999239954
-1.19402578654882 -1.79826992985955 0.104520341590523
-1.62253225820086 -1.74896974237306 0.0404102490873279
-2.0461078024942 -1.67000861318521 -0.0308280894747897
-2.8247415616208 -1.26121557270851 0.0648085548623402
-3.01651073993895 -1.01974574753146 0.0929879198993181
-3.19239359687998 -0.754161389673904 0.0776748240744431
-3.41416212775757 -0.532993686507177 0.0634159787288248
-3.71620125479268 -0.456423887937747 0.0610854724859945
-4.03367750409405 -0.488125217439458 0.0307728062928502
-4.35113667731398 -0.553829480652915 -0.0179140676105149
-4.66646249578198 -0.657996689880807 -0.0788947597582664
-4.977192744012 -0.784881510212257 -0.141008836774164
-2.8639022044457 -1.57827065590936 -0.330630524809449
-3.10724960932018 -1.51366902010782 -0.40093946471488
-3.35129074690009 -1.43639898668137 -0.488479070680375
-3.59550093532367 -1.34518216077093 -0.588117399469598
-3.84565094235402 -1.24699679402206 -0.678590566342073
-4.12217659251481 -1.17438914141425 -0.74522972177527
-4.41710268312977 -1.12981132124263 -0.794919573927699
-4.72397216570933 -1.10468321719242 -0.798904788978742
-5.01722200223941 -1.04980368218555 -0.766279193444662
-5.35658818443172 -0.957206426322322 -0.799055956943423
-5.41201511966873 -0.793160552220045 -0.644494225365123
-5.48567436207095 -0.774166040417557 -0.43317560452164
-5.44409152219579 -0.824859325480096 -0.220804380760861
-5.50915270650662 -1.03132804816649 -0.13018131448679
-6.12513063681052 -0.981545787741876 -0.883108437247969
-6.20484733214277 -0.827544721808666 -0.719887439698137
-6.26118559111351 -0.860708493730247 -0.494400149651568
-6.33283355772543 -0.958691560318226 -0.293213879998085
-6.26307568948005 -1.17103090654043 -0.253210645873965
-6.86818962847772 -1.53346684857808 -0.660191484625129
-6.61193496841035 -1.56413482401346 -0.734951901542838
-6.33682232971953 -1.59413285216343 -0.787569439672228
-6.05019830131304 -1.63668184318134 -0.798241078718797
-5.74650634988659 -1.69069927578397 -0.779891550576699
-5.42596734001534 -1.74690275657434 -0.748997554423303
-5.10235356791971 -1.82930919137381 -0.737056278189511
-4.77319122015532 -1.91009147421193 -0.711360569590498
-4.47553577392628 -1.9969685258904 -0.614985878492236
-4.20054030517131 -2.07929908843196 -0.496017867807926
-3.9253125737787 -2.14565862118799 -0.382722745835558
-3.64647507370358 -2.19340378347652 -0.286651084284547
-3.36716085793519 -2.23162587598358 -0.199707677406048
-3.08030024176362 -2.26876644882546 -0.135362144419002
-2.78629086117708 -2.29961912998343 -0.0849025446674988
-2.48801369754534 -2.32506694287671 -0.0364249724754677
-2.18101527044307 -2.34378793275068 0.0170851103097938
-1.85923942065148 -2.35986472429508 0.0718796136810885
-1.51557060390182 -2.37469370629518 0.130931478915422
-1.14677299152253 -2.3872392709759 0.182746734245664
-0.762303036320602 -2.39612144882335 0.233730123374042
-0.369853339583461 -2.39285762087353 0.28835456858802
0.0311298257859561 -2.37492279045301 0.344836080279306
0.437052645400666 -2.3568163658072 0.396102859341388
0.84713571024318 -2.33619173639555 0.443702486154464
1.25674566964004 -2.30499002072259 0.481815958320968
1.65881188230578 -2.25763608468592 0.533123984961646
2.05163516983012 -2.20979038096222 0.559252659892599
2.44035715041971 -2.14484966226997 0.524095295337178
2.82251599345937 -2.05487906102078 0.460956858721489
3.20057657095077 -1.9401401981162 0.395309317159908
3.57419815493816 -1.82154684588887 0.31750636859422
3.91840218092041 -1.67345922435018 0.240589490332842
-5.61333764310247 -1.63176499400576 -0.806220378654065
-5.39269773531555 -1.71958989747073 -0.760142923800213
-5.1430832513549 -1.79307515367326 -0.746722195125882
-4.88665720101517 -1.87830641645342 -0.729307601335826
-4.63838340871374 -1.96687587738565 -0.656145436735683
-4.39384357824848 -2.04422019597249 -0.541262449087979
-4.13745204381225 -2.11071220032352 -0.431418492110675
-3.86513852113717 -2.16715500317212 -0.333725412783779
-3.57080499264408 -2.21165775739261 -0.253966183113099
-3.25026498181689 -2.23946595355205 -0.18645970436866
-2.90086330939403 -2.27170357447494 -0.134282199508948
-2.51186498840327 -2.30300379996065 -0.079942911788064
-2.04187127562505 -2.32269919821479 -0.0244825808634845
-1.48712212121273 -2.34117135035394 0.0349100720234479
-0.853272163973776 -2.34908030491611 0.105200868111931
-0.161387352225124 -2.31799106084693 0.167118043674984
0.577842833347343 -2.27491134364415 0.243933762211844
1.35051690424677 -2.22299750659208 0.323861139549165
2.13416365725217 -2.12300940281196 0.387906477646813
2.94340303627784 -1.96406137049959 0.3699906158484
-5.54522200921289 -1.52510020471259 -0.804770229338013
-5.37607044034907 -1.62723084424082 -0.760692742937429
-5.16398514143469 -1.7235800356435 -0.741452629728485
-4.92734565812766 -1.81184104894365 -0.74198415608815
-4.6872513548197 -1.9266767256535 -0.699947320511194
-4.44107219021358 -2.00741442537763 -0.608609413843114
-4.18051493341639 -2.06529546379616 -0.517654845191303
-3.90561166709819 -2.104474734655 -0.418367404627459
-3.60899860472538 -2.1151456310366 -0.322963472973642
-3.28373616784443 -2.13076050162397 -0.261721320613949
-2.93471757633142 -2.16266671142524 -0.20599689922003
-2.53805661602175 -2.19427825530626 -0.161244523720275
-2.0492573034988 -2.22416526245372 -0.117903533190078
-1.44456728984398 -2.2596785478886 -0.0506992866597526
-0.750887244233517 -2.25629971188287 0.0161678114136759
0.00394692931943133 -2.20931348336419 0.0783289968938662
0.803075472250428 -2.16417504807962 0.18183291056689
1.63652540570357 -2.09448871844653 0.263222572207405
2.4933008014644 -1.99623781601655 0.325826471705818
3.36888291065814 -1.80952393558915 0.256895016879793
-5.46182045405993 -1.38332937131449 -0.767466892316203
-5.31927642454466 -1.454920083604 -0.730817194180931
-5.15076417534198 -1.53929033548235 -0.677115273542571
-4.93708581511637 -1.60319068334535 -0.629329315617864
-4.69587082100022 -1.68488958581053 -0.600584878622404
-4.44652634732461 -1.78862073070318 -0.570413345948196
-4.17882836179942 -1.85120325290627 -0.5098215465224
-3.89672943808673 -1.90031227061035 -0.437844764688006
-3.60141359216054 -1.94644118570044 -0.369898077746623
-3.28838335249327 -1.98360926223753 -0.312136929616288
-2.95603611471838 -2.02411895056515 -0.260057804502074
-2.57750908975798 -2.05550012502029 -0.220002202426158
-2.0966584137587 -2.09203579732203 -0.163483040423169
-1.48495758045249 -2.14543287416641 -0.0856391573361556
-0.781981228713534 -2.14337837410197 -0.0362544259877015
-0.0228164666832185 -2.08588618446442 0.0351693556343808
0.776979102234135 -2.04422818159637 0.173575194649898
1.61527843334665 -1.98924267681282 0.242792606384332
2.47820575433269 -1.90716523158261 0.310713000266945
3.35290562593735 -1.73344836748462 0.216076193520544
-5.36007665242255 -1.2255966094169 -0.765207828819157
-5.24409731343729 -1.28095403707881 -0.769729273296259
-5.06913999605681 -1.32928414194937 -0.745467377853872
-4.84954089593654 -1.35556198507003 -0.698230035308934
-4.60166169168665 -1.39305636791868 -0.649243887676985
-4.34626402020096 -1.46237953655218 -0.589297969183892
-4.08989482523339 -1.58184234680065 -0.534162514809324
-3.8202566140634 -1.6749603792336 -0.494545328339297
-3.55069794770127 -1.76290796599881 -0.437413887071941
-3.26700675010168 -1.83257972398311 -0.371191605024325
-2.96740320156153 -1.88532120229508 -0.309434088858519
-2.629336012517 -1.92148983925303 -0.2651691559767
-2.1889358770569 -1.95319632613388 -0.202556313749305
-1.6127268783145 -2.0143303145043 -0.107558585391772
-0.953637921546369 -2.02622377573051 -0.0371518833807354
-0.242820459299112 -1.95487091875375 0.0654346609719791
0.49957978589285 -1.94863114969613 0.199285081006531
1.28572549369074 -1.92317753721553 0.242802594119958
2.07939148483561 -1.87928880501012 0.313365409650001
2.90826150855537 -1.77953877557619 0.298700993855932
-5.26929900022932 -1.02541656979737 -0.801348531614144
-5.16429598402124 -1.04914404926658 -0.787976744467433
-4.9541121147831 -1.09941655696136 -0.797173804278836
-4.70662232438951 -1.13894553533489 -0.829804608932653
-4.44420080182456 -1.17514002760272 -0.82550011528019
-4.18450565025394 -1.23566025787771 -0.784119747860929
-3.93687847197966 -1.32938914454561 -0.70953411502551
-3.70354994021131 -1.44907135974766 -0.613002068874289
-3.46909775039085 -1.56795680009318 -0.516061445827061
-3.2211328853604 -1.66491937898508 -0.431247622266273
-2.96512782583551 -1.7334850296497 -0.358638693314826
-2.69357406395408 -1.77993392926213 -0.300174289748356
-2.33115168362142 -1.79992519514758 -0.228200264763697
-1.83305412992614 -1.86315400202464 -0.113301250932702
-1.26350828095619 -1.91329899294291 -0.0190541997970096
-0.662181197147327 -1.87762280394968 0.0918235667300959
-0.0374093960045725 -1.87318092222984 0.201729178418783
0.628210221624275 -1.89881281190835 0.236306791819962
1.31180167507507 -1.89389057200898 0.268122919484024
1.98835783060595 -1.87112375293213 0.311609910574163
-3.07672601648135 2.22147163695216 -0.189364391239343
-4.58328519337539 2.74260836544678 0.78632818230795
-4.57150131688885 2.24280182128905 0.769853518873356
-3.52922978501837 1.76756172851437 0.102811593693335
-5.8906257009995 -0.827902448714553 -0.985856759460861
-5.96559884975915 -0.68875710542858 -0.644875765549215
-6.09448752048299 -0.674667978372041 -0.380944176368519
-6.01015512168618 -1.08461413789996 -0.215107645459154
-5.60966057200713 -0.701579844574767 -0.200438845620205
-5.52097058850318 -0.597681521281952 -0.55590650363778
-5.50587643356473 -0.899189218921534 -0.833422228837493
-5.70768174157389 -1.2422935831639 -0.968983404458256
-3.19318387354523 2.32240668685715 -0.107589420623107
-3.31651247725557 2.42388263204482 -0.0226036242813505
-3.4405218272819 2.50162142252483 0.0724117444688575
-3.56665457217416 2.57485220413979 0.172017252457184
-3.6939244073873 2.63486822164224 0.281545936955791
-3.82414150702158 2.68546481333215 0.358637173611393
-3.95633365850199 2.71853420690901 0.459323854184986
-4.11191464447736 2.74878078137651 0.555678340564099
-4.24861115963973 2.76209081436352 0.63958409535369
-4.40051101276723 2.76966572542752 0.698186246575084
-4.65059736336708 2.71307628182834 0.827425932596278
-4.69528052223514 2.66362164951705 0.853413431449416
-4.72332494219113 2.59638201600305 0.861116794863007
-4.72382780641107 2.52089783992531 0.87668523157309
-4.69302047717161 2.43202104282953 0.863606281415001
-4.63577282239185 2.33883113285332 0.822371536269808
-3.47438601045882 1.76615177587145 0.088651669648925
-3.42754994048068 1.77163816681693 0.0798517546714343
-3.36875618323262 1.77433954571892 0.0630954315913035
-3.31549286412761 1.78475346783269 0.0545871435050296
-3.26817271806845 1.79480523704931 0.040429663190157
-3.21058399457379 1.81361617382314 0.0340396912608338
-3.16591792949743 1.83703072615237 0.014491235751119
-3.11880667962269 1.87083443440214 0.000528346033178198
-3.0736843989919 1.9149773744597 -0.0149636980804721
-3.03569747108726 1.96127069868561 -0.0308938566906347
-3.01071571335737 1.9998377709835 -0.0437173150755174
-3.00157738425542 2.03695068314866 -0.0752174160071959
-2.99353104705918 2.06596624741313 -0.103121545349877
-2.98555067255026 2.09175053832389 -0.137238097322768
-2.9757795876426 2.11064851038014 -0.170835590126984
-2.98464287815805 2.14067211965654 -0.189826092907126
-3.00884515803804 2.16185596500261 -0.193103720246606
-3.04655277281513 2.18695354536318 -0.199904436025518
-3.24854212543028 2.14351985355314 -0.213808889050465
-3.40156128659328 2.01212386863524 -0.191509154362162
-3.56161826406788 1.89657328554709 -0.182797138608161
-3.72152187299544 1.78534027890172 -0.180105768092836
-3.845963589846 1.61043551135242 -0.188174774418253
-4.01446812304466 1.46351634636648 -0.217751012015076
-4.1858930759039 1.28826366399916 -0.246475338610373
-4.3619168546318 1.12971031267807 -0.29540349149724
-4.53649523423922 0.945426095398434 -0.354173520437148
-4.7136077393034 0.773619093181959 -0.432254026073949
-4.88093766353197 0.582221463851857 -0.523052599699543
-5.04982626297742 0.381732686332977 -0.621205090428668
-5.19777341032969 0.178742633593247 -0.732883252903266
-5.28281340972594 -0.0293323474985495 -0.846795568085299
-5.36717204761268 -0.241573995661199 -1.00687880823672
-5.42410152613957 -0.445503492070357 -1.1539853110897
-5.46828650993841 -0.635644697911585 -1.27036705803721
-5.54079959235936 -0.806902386940916 -1.32824484378548
-5.69654754669344 -0.935758640915131 -1.27641921780808
-5.82323415746158 -0.92241591275965 -1.1266767770939
-5.89666911059873 -0.798736768385441 -0.93473242314192
-5.91439242320063 -0.79202628557609 -0.883389791917353
-5.91115050583009 -0.75605899446822 -0.834466933398514
-5.91345917624323 -0.726576544696083 -0.780035002496314
-5.93392246394114 -0.718183073076408 -0.726186139072599
-5.98400395698115 -0.666596122107485 -0.59040774602585
-6.00554780922345 -0.658328806934316 -0.55006140037677
-6.03597886933441 -0.662818703183377 -0.514994664997336
-6.06888375388205 -0.675640826881834 -0.475714987236762
-6.07797771045856 -0.670284929109792 -0.438833012895477
-6.12299400947895 -0.693350753510208 -0.336496704119673
-6.13976995436667 -0.7180246706119 -0.292374471301109
-6.16895976655625 -0.758309716948048 -0.279667729772866
-6.18486522629944 -0.801972539623785 -0.260238434797068
-6.18903263345045 -0.857654570821773 -0.236412789937758
-6.18756617714829 -0.907563080763713 -0.227397549678132
-6.1721725164425 -0.950367986560028 -0.221729426514082
-6.14730929544575 -0.995560271620407 -0.221301910105911
-6.11023117426616 -1.02920910237758 -0.210943159029609
-6.06761643163268 -1.06699243878171 -0.22177982928618
-5.94593373567107 -1.08886602317311 -0.191549449467765
-5.881617342863 -1.08387767766329 -0.176700051711427
-5.82258268385777 -1.0726249552002 -0.160979855120174
-5.76739473266917 -1.05490293171241 -0.14173838445912
-5.72140490221458 -1.03213275120799 -0.129184820512011
-5.67620526290121 -1.00426205600151 -0.123997436838985
-5.62977857070733 -0.956965491420111 -0.130864662444929
-5.60650055930526 -0.891110847178245 -0.138307695956375
-5.59910392115838 -0.827845913117417 -0.157278565281309
-5.60355954692565 -0.767836406220517 -0.178627755464964
-5.46127232443993 -0.948418018477252 -0.895796503534346
-5.44245477325238 -1.00636353789864 -0.934344580778171
-5.44490935219566 -1.05550417308302 -0.963705868471175
-5.44633413150256 -1.10391886683687 -0.96145692970002
-5.46757698462594 -1.1428625689072 -0.974916907236712
-5.49740767046815 -1.17246154675182 -0.984955510564904
-5.54059427382656 -1.20093220307911 -0.984775922186368
-5.57770759867251 -1.21649399059498 -0.988466756278232
-5.62388045142933 -1.23492336311057 -0.979357912393714
-5.6683933546767 -1.24353638053952 -0.969469070543407
-5.76095373718679 -1.23493581325293 -0.994299375265301
-5.80925225396669 -1.2228535900599 -1.01863710629428
-5.8414820476819 -1.20160815602022 -1.05098312738414
-5.87575377057533 -1.17342621366583 -1.07100224336306
-5.89374532588093 -1.13614718884253 -1.09570251740202
-5.92221905228806 -1.09979356564422 -1.09047054232729
-5.93760091835914 -1.05516563057934 -1.08785825277142
-5.94071718993007 -1.00843822751715 -1.08168560565817
-5.92210424795196 -0.95369577147384 -1.07790500672769
-5.91003769123718 -0.898383240439752 -1.04797591917556
-4.53345107548838 2.62457362405213 0.891088263614218
-4.57093514670372 2.514038632943 0.886526116915898
-4.52052254908466 2.3465333147626 0.79163631816388
-4.37732340487499 2.59941956926683 0.789746857927367
-4.37557603790665 2.46040670779996 0.737596802842212
-4.38096913257719 2.31734894641788 0.680161287297067
-4.17212530192982 2.60098669140726 0.655692235381181
-4.16968398950145 2.45718315988008 0.606805711898433
-4.15214891554861 2.27425063928797 0.534581814278106
-3.89074933901568 2.51458133311409 0.496538217700588
-3.91159298523154 2.34878319947507 0.455954878525526
-3.92429401232872 2.18370158486478 0.410684400580925
-3.53027088157741 2.34465793905009 0.297783774512557
-3.69462118329723 2.36555945102711 0.377184462261503
-3.70437006785758 2.15062905975198 0.324690639518334
-3.44162537960599 2.14222914988324 0.215220794800289
-3.26736316064789 2.22448750959539 0.137210773866898
-3.50441572586678 1.92584509964971 0.184938460014416
-3.31711286935836 2.05760393526491 0.150060617059728
-4.47494146562689 2.08955701593915 0.659080313058955
-4.34473088999013 2.03601044761933 0.554572472042823
-4.19528049385221 1.9879422104768 0.448408841385771
-4.02585764549787 1.89790973209856 0.329622969134104
-3.81277188555135 1.73166403804342 0.164989003551287
-3.63355048405631 1.64840985766201 -0.0398083435522607
-4.51658971985655 1.86035549290715 0.584217007019557
-4.38129066984547 1.81217321890599 0.470822029346074
-4.26706940347283 1.74605824089376 0.365544148504845
-4.16783539724416 1.67099665337615 0.287486780153243
-4.01844855385261 1.54480458366571 0.161503890237979
-4.63202323505146 1.6072911314597 0.528931256545809
-4.49383651003232 1.59891342910346 0.436427301400757
-4.38413298874906 1.56224291292011 0.33482954779952
-4.302277534035 1.50490005302487 0.259865134697804
-4.19537499891369 1.41979222617313 0.170309165102878
-4.12317777089845 1.30783102413073 -0.024978265361272
-4.65351516384644 1.41775631015989 0.449824716589833
-4.52744567444275 1.41424831536923 0.34528910075094
-4.42867556750709 1.36057605134199 0.242969486255435
-4.34700093175733 1.18818220206521 0.0762597539754012
-4.42938649014359 1.02149779708697 -0.182562752365764
-4.51601940883009 1.03592151589671 0.0476346779551948
-4.58437050572081 1.19174964893316 0.229554960127865
-4.72009944353421 1.2322950502513 0.378474207494047
-4.91332015435599 1.00517250888167 0.355207168684358
-4.80200905445818 0.976565891584409 0.214450475006875
-4.76189863087722 0.736290415281807 -0.0755627387401815
-5.10492340041911 0.734883515512329 0.288042306682047
-5.02047401452188 0.660466744439948 0.122993657396963
-4.69471157144858 0.919757290077114 0.08187498374186
-4.92538171995099 0.540214088485871 -0.15204793957348
-5.25766316760212 0.48799546024567 0.21915005599883
-5.14814828862074 0.439501854190068 0.0672264122196979
-5.07435044596142 0.328437609863357 -0.282233779547122
-5.22942825182856 0.0880851238110796 -0.619517243359613
-5.18839762551937 0.202688687660397 -0.176984267299244
-5.27068873809315 0.248809212922841 0.0734045441179557
-5.45912858905396 0.172286561198302 0.076605967248602
-5.33644004712021 0.0628936139930426 -0.105900259684043
-5.33137585040719 -0.0221583177298356 -0.443186909448742
-5.50716841856107 -0.156662118730543 -0.109397104075744
-5.40768845019047 -0.192670357129602 -0.33384719382408
-5.47032939460884 -0.362678994424108 -0.787264717631972
-5.57067952799751 -0.392703695445029 -0.17222727699942
-5.48232328552787 -0.393047834274977 -0.493074369567096
-5.49044230911723 -0.549564225025862 -0.854245157078252
-5.57240075097727 -0.625869264515105 -0.398330747279818
-5.55620648444385 -0.70590740548885 -0.683335467378022
-5.68812664614848 -0.802397575758749 -0.331479358932571
-5.70522448794692 -0.791303897072487 -0.467218697671891
-5.65858665672077 -0.847238926911295 -0.663857833483479
-5.54168695040727 -1.03578927746332 -0.795240554697093
-5.74416931677967 -1.11711736578918 -0.773666469039262
-5.87173430025822 -0.981159156506946 -0.573093343519706
-5.89466664879272 -1.04204555292047 -0.299448509582574
-6.10128393135912 -0.990268534872797 -0.348401177411538
-6.11022631734484 -0.815577210474868 -0.442155991581876
-5.9968130220582 -0.834540122766894 -0.6641417561959
-5.97774331175635 -0.992353043604231 -0.902292765014388
-5.90833842195988 -1.06994373902903 -0.795268136653344
-3.47540962292628 2.25856425122711 -0.0844336655344527
-3.73260921251597 2.37615859228277 0.0906995148730127
-4.05983408054783 2.50588381074649 0.335890117874541
-4.53120206234111 2.57263533385104 0.60330602466174
-3.79679675823643 2.06515047174571 -0.0191126043931169
-4.10736886497649 2.13610837181839 0.200064842211799
-4.3691089629572 2.25894318205747 0.361193689345047
-4.62930030091122 2.2441636340147 0.479274708489438
-4.51304643387456 2.0050284671648 0.293112535181624
-4.26615734205167 1.90964238322289 0.174697923715303
-3.99522144336943 1.85234788672165 -0.0263627166517549
-4.12669861679279 1.54872742750971 -0.167297251531824
-4.30574660390227 1.62564359123855 0.0225608249683972
-4.53044113010025 1.69957685785563 0.151893759260063
-4.81340147569962 1.58724747896282 0.283980389111076
-4.73144642046943 1.43658035520072 0.0830655034087704
-4.53572090862764 1.4460448149126 0.00958654348239594
-4.3382215664556 1.45174128647119 -0.10942967369892
-4.55031125936661 1.14643299452921 -0.242815388169625
-4.77966511229158 1.17158848845776 -0.105183159861469
-4.96144662760611 1.23997712431597 0.0876301583633794
-4.83974182107916 0.937636736879275 -0.271073347480617
-5.14999769364893 0.883754140984143 -0.094977263927167
-4.95276090603535 0.67782505809444 -0.446443121097997
-5.22038725335319 0.675732298688979 -0.299752580077056
-5.28899551273556 0.727292637198511 0.0985512844929024
-5.24827289718766 0.396428346382832 -0.542468696579087
-5.44398090688497 0.473376997125965 -0.243121384307435
-5.46372561864661 0.301713441746871 -0.449285488767089
-5.43715531132288 0.00587194644110441 -0.756019601243269
-5.58903062604431 0.181307370585392 -0.399143953438364
-5.62253514304905 -0.05717374627677 -0.628327520515981
-5.76285604539933 -0.0960850986227197 -0.421683142367883
-5.562732559796 -0.346650322180495 -0.98049013515765
-5.66223768713699 -0.435847493037834 -0.932206403741896
-5.75875698851015 -0.524507322419757 -0.846147395466208
-5.77519363451674 -0.279490449575668 -0.607364000213395
-5.90763661292349 -0.448530770153508 -0.482663641083947
-3.35234177753837 1.80596905224335 -0.043559514112332
-3.39615344572303 1.86628235946454 -0.114773677290084
-3.88481138594025 1.48507105478236 -0.0129180207419613
-3.89727813894976 1.50053115984259 -0.130282807217469
-4.2128873696125 1.22362307919008 -0.158633555047619
-4.60458035741516 0.864000719278516 -0.145334852249417
-4.66950821349994 0.779922905006245 -0.338066979613356
-4.92058755601461 0.514392117987118 -0.417220435294823
-5.07065909536233 0.319033987885132 -0.520702272115909
-5.38884733028594 -0.104238255242251 -0.630438342347882
-5.38255808273816 -0.347640835790251 -0.941045360631256
-5.47266377277926 -0.754049931927023 -1.08506846363272
-5.46012533882365 -0.916815233405004 -1.16462542745877
-5.54409115039126 -1.11113764907822 -1.14081310196357
-5.77325587564045 -1.08505405359191 -1.17724476520355
-5.69432522057911 -1.20420334090231 -1.08309774863472
-5.54941289744205 -1.1627651107374 -1.069710500405
-4.72337506566097 2.14593772651521 0.655817440723543
-4.64628530357452 2.04702092657503 0.671413990957097
-4.74107072318098 2.01219863764598 0.577814057324396
-4.74462337668732 1.82487954395877 0.569843247622432
-4.8161449862092 1.67245979270386 0.424144563885168
-4.81116373485531 1.47661953522335 0.497292381992698
-4.92813269233936 1.36544489156446 0.335734042177461
-4.88747413430491 1.18730067365911 0.420023570519627
-5.05159425151671 1.1174939696253 0.232443984738556
-5.35920730420408 0.439521271500807 0.157671823500361
-5.4383972537303 0.461651214985267 0.0497812317844511
-5.64293234353525 0.083265804363352 -0.0775446560085378
-5.76127384421227 -0.221014887091768 -0.148506496074461
-5.7969369913726 -0.428895315959756 -0.143019096071214
-5.9693989492377 -0.636405779482561 -0.16755253527924
-5.69681771387837 -0.742056966814746 -0.142194482286056
-5.92300666215403 -0.776537588524285 -0.140593467221152
-6.10058460985921 -0.825347948222199 -0.18797470296228
-5.91662492700776 -0.942541402359685 -0.128104585030277
-4.91092439514763 2.88922008232268 1.20944762270764
-0.457135693344186 2.4087435722508 -0.312717072847696
-0.532789659489844 2.31937355989165 -0.382052252027545
-0.610675598591957 2.25918842657319 -0.399825610937199
-0.758824142297041 2.18386188261235 -0.413958538326337
-0.928471372627664 2.09267141040532 -0.450208144859674
-1.09154915697929 2.01341535330271 -0.481450626011591
-1.25764284330765 1.94660159788783 -0.489350306054811
-1.41830644707207 1.906946152882 -0.4755720159282
-1.56605150838057 1.88500443542723 -0.451454743817483
-1.70176433937211 1.8644842457167 -0.427395743303178
-1.83780593252573 1.85547620452702 -0.394001195162695
-2.01747703792481 1.86343163395378 -0.338029119566773
-2.24785691659974 1.87157046441984 -0.258702171260727
-2.4998754929489 1.89219988072844 -0.158619616420398
-2.75596891616969 1.92432231741868 -0.0354276566726252
-2.96353099982971 1.94867458937495 0.0813673650657568
-3.15206575178013 1.96772188486381 0.199711490683546
-3.31916716886953 2.0001957233139 0.286717538662021
-3.48824275866501 2.02246472460948 0.3676670655215
-3.67155119654051 2.04595543714259 0.444994494456832
-3.88551583026319 2.10064428138363 0.548154753439154
-4.08301937359523 2.17916902421348 0.663745959701628
-4.26915445522943 2.28530896975466 0.79442101791076
-4.42100317652981 2.40796170507068 0.92949125085755
-4.52765892540724 2.50536779975863 1.0192113966395
-4.66651974008973 2.59513931875466 1.10912132260729
-4.80062212666468 2.69810148702361 1.18609592870631
-4.88874783163917 2.78969894448035 1.19341646439848
-4.79965804998776 2.98265461171007 1.17090471287527
-4.70184278176096 3.01669012913951 1.13662748696968
-4.52025598439438 3.04552149540986 1.07770843320096
-4.34745889822648 3.02705987287988 1.0224250852033
-4.19789433969085 2.9860599733117 0.97903639479917
-4.05630714503544 2.93455051190137 0.931354005116419
-3.91278761401349 2.86537027060314 0.851661067349601
-3.75451840457522 2.79480184847145 0.730624275007038
-3.58958351055596 2.72761998908594 0.617484497384093
-3.41885125884228 2.65523468676029 0.518848040865073
-3.26035308576554 2.57401856348599 0.434603658112691
-3.1037656398431 2.49935747250466 0.348168932896084
-2.94737151712044 2.42564103628783 0.270529997737651
-2.76814312377093 2.36505461761941 0.199525127366369
-2.58369278947599 2.33854514879034 0.139683798825802
-2.37125296330986 2.34352963209946 0.0796452479490135
-2.14723995144656 2.36911276706305 0.0148529616679607
-1.92290175526156 2.38568125969906 -0.0207317051116954
-1.71066196168828 2.41355970227415 -0.0527576322689962
-1.51453569191137 2.44606527368307 -0.0856489619884618
-1.33705860977035 2.47361178503087 -0.110749086154565
-1.15581765203984 2.49043380444193 -0.134985247626195
-0.991436534561909 2.50150246813774 -0.148260658596754
-0.843704069926574 2.51220770783738 -0.161683203047109
-0.690622034796574 2.52918071469205 -0.177674491168894
-0.540797164180774 2.50201063211329 -0.217283383094428
-0.469777571482466 2.44840483747046 -0.265996869280846
-2.44162681032926 2.2742676947717 -0.0745015461869937
-1.51819291218044 2.16451680164805 -0.385025420344447
-3.87693195655243 2.28128432550161 0.540030441171677
-0.966269385192615 2.13005590561685 -0.467447112453327
-0.572045321255445 2.38125332579952 -0.359805784149872
-1.0709430770114 2.41628788284052 -0.28647998048002
-0.734116800634879 2.23206421993656 -0.424070833438344
-3.52581373286824 2.42219091052762 0.411966075528176
-3.83316763923264 2.58371553514405 0.609454879183476
-1.79223193250178 2.11801952758568 -0.348147609748217
-3.04676711923163 2.41616848100919 0.185871525171325
-3.3323980026989 2.53512524385102 0.344390094751544
-3.60752356369131 2.67573909289158 0.543304113059081
-4.45731869298171 2.98734938124422 1.00504494554526
-3.22250710875495 2.28680180128307 0.22709220016296
-1.70017986090609 2.31649276431235 -0.244219316623327
-2.83243953487095 2.0345686822715 -0.0135196093732035
-1.44290765194995 2.00726205166725 -0.469312521412609
-0.757379972492697 2.47396143241564 -0.270803893913367
-3.93888059678 2.83838589334348 0.783591721684179
-4.20920166033513 2.95037841593123 0.925893489938093
-3.18483434036372 2.09029957192378 0.191090773816695
-3.49971334567626 2.17148463130585 0.357409114860119
-1.24950113137329 2.21107862511804 -0.406686259813649
-2.38280725786313 1.99891467036242 -0.221165250625037
-2.07594074384395 2.28892978087383 -0.16680937771453
-2.17935963506977 2.10171392032303 -0.258971565518453
-1.0483642224943 2.21701046578344 -0.431457838899255
-0.828870668907564 2.30840695998953 -0.398592768688313
-1.38445968582134 2.35716356089213 -0.27786887370776
-2.77020719710149 2.33038543323765 0.0590872779967229
-1.94828953366257 1.96784821623259 -0.367688573533735
-1.23214057847517 2.03227545796946 -0.492596970584868
-1.67094922832924 1.96582780475278 -0.43592770128115
-2.90657292847474 2.18951949856822 0.0451756316064366
-4.10591641130845 2.72976258704421 0.782721818912603
-2.57546750827157 2.12857179441945 -0.116927707912236
-6.85934223496676 -1.14349021778849 -0.0932991398186581
-4.80092985280066 -0.923324605546504 1.64032919251673
3.36713280097747 0.730687226418256 0.592845401897619
-2.81325808208184 -0.550721195175415 0.618222920540232
-1.31727994502261 -0.442836946710257 0.499074692028641
-6.86625294229255 -1.09122187038222 -0.00171642898729946
-6.83953516413342 -1.05299632454171 0.130320160192997
-6.77518036491803 -0.93343698170027 0.242912297633552
-6.70545080273021 -0.939186748594318 0.37227234269966
-6.60221332478484 -0.934799120631582 0.482669045827378
-6.49213405808747 -0.923905758280874 0.577994002381554
-6.37191619076953 -0.930830354085386 0.672494735218777
-6.24206208309946 -0.927940615526474 0.771625820472084
-6.12085176678488 -0.927998782527016 0.857820338127515
-5.98724299553739 -0.922902024685 0.959815530320281
-5.85219606200007 -0.916620784999335 1.05233404436383
-5.70714260503951 -0.917192449547332 1.14263992306163
-5.5595265588176 -0.894732879903394 1.25225074131454
-5.42936011517899 -0.906994021515129 1.33686130915059
-5.29034928829036 -0.89333869591043 1.42805310132188
-5.13030870338087 -0.909196126700087 1.52382857159144
-4.97289993235755 -0.916195909096888 1.59339683708247
-4.51832159348942 -0.895204453112884 1.71983493897572
-4.1101754900353 -0.861006087249105 1.73066182572895
-3.68789866679936 -0.771581726414604 1.66763338179853
-3.25535548856892 -0.717080256099478 1.5910053688218
-2.79542212447629 -0.659218217576124 1.52331962658568
-2.35161268518582 -0.57865111760382 1.43571432075772
-1.89393788242999 -0.481795696222458 1.33478820348518
-1.42348642258889 -0.370491626428983 1.23184465262593
-0.967529886813535 -0.273956699928133 1.13727780622701
-0.450299977455432 -0.148343813704524 1.03968721125717
0.0895717740244893 0.0670975433796651 0.953337701824483
0.651038943179656 0.261049417619511 0.891490185684004
1.16191005743198 0.379606280620849 0.870298346164221
1.6586080542893 0.499212384222472 0.851068931314228
2.1477125174174 0.59022602996222 0.864600702931069
2.66140914218134 0.634565198651608 0.786456478552937
3.12503783008688 0.685631000585223 0.717665298151971
-4.50909191743138 -0.88508192130241 1.55493111263202
-4.10816486637194 -0.822405819159322 1.47153691492484
-3.69613069248088 -0.794624080572625 1.42213086902713
-3.28447412434586 -0.750146280918972 1.35681469256263
-2.86011431223142 -0.694595787913312 1.27059598916023
-2.38780020142332 -0.6154261395975 1.16994044014294
-1.92356179073523 -0.543054001689482 1.02375469702638
-1.54403783056471 -0.520876456731025 0.674781997581591
-1.02269351324134 -0.41356954504722 0.856600386261159
-0.530052333552768 -0.262126814126933 0.788971276474282
0.0172204375207908 -0.0879326075371277 0.717401811339007
0.546987681224448 0.0668972547014942 0.658090559409482
1.02644875016668 0.209085957118016 0.579953762909738
1.56505668645696 0.327682446295769 0.524960241415103
2.07482579766556 0.450605861993161 0.520222731202286
2.5918842706024 0.587335881505413 0.496107553214313
3.02004215298209 0.599967670411422 0.416217136421116
-6.66597107537699 -1.11969321134127 -0.11199298936689
-6.44541321363918 -0.99692149009056 -0.0720804439220329
-6.23283975059494 -0.933985772086851 0.00149088623461528
-6.02605214133694 -0.944870157876471 0.064800523276201
-5.73086759610888 -0.946013404636036 0.12101689851861
-5.42537512622448 -0.945347616915689 0.182791920207353
-5.12377690631757 -0.906301277899555 0.250005351864603
-4.78616071737438 -0.820202592510565 0.297252655796985
-4.41815906310353 -0.701287424073761 0.321434085244076
-4.02377630039597 -0.633675023637774 0.331746226597163
-3.63134426436194 -0.577650245943702 0.344967397583032
-3.32680524242866 -0.54514490976475 0.352467760385867
-3.04803485067602 -0.516243110166289 0.352961768938488
-2.77030799390114 -0.49098849575842 0.353287723661495
-2.46647742601458 -0.553404387981986 0.395715886641313
-2.1748287578048 -0.588116709661604 0.43456369925902
-1.85215488548028 -0.598052453417894 0.448198548088335
-1.51212902941375 -0.546841243751851 0.464161088883306
-1.14697467945706 -0.359537968796039 0.545325226175628
-0.751985292341074 -0.181005831259431 0.551510117246172
-0.325065335949242 -0.0232773857591088 0.510510875850712
0.166319733650275 0.111299273977817 0.488993169391182
0.656403619001188 0.227165454393194 0.476514426693014
1.09669289530068 0.32448511284929 0.456603933927955
1.56297821717069 0.437866711835625 0.42599199717646
2.013524246041 0.591944806899743 0.428556201286274
2.49342258052806 0.725947858233321 0.422309661463994
2.94136064263797 0.842303570886919 0.290893784150796
3.19746404358092 0.856533703770359 0.527485201061858
-2.65669333910318 -0.461737754030437 0.756517836617219
-2.39702802504564 -0.36905347683981 0.805860820639183
-2.122658155898 -0.353841962261128 0.774991013736349
-1.86428108368944 -0.363735713532763 0.728863603475744
-1.64040003677446 -0.366230712485502 0.630507124647045
-1.43994006663812 -0.38808614351539 0.554675471617063
-2.73533486226773 -0.501309120896505 0.45472739221906
-2.52450612291052 -0.535392298638402 0.455113183574952
-2.25862013648267 -0.553598207631468 0.458099482711303
-2.00212507293379 -0.5791172750501 0.467877682080346
-1.71848419953866 -0.551769627931896 0.462147935693622
-1.49920406518696 -0.502698446074316 0.478959442371087
-1.71921758451239 -0.486244670384946 0.535150790395828
-1.98771567187477 -0.47331393852388 0.679376724332808
-2.02026865820374 -0.54885023297941 0.558987663937345
-2.26830099455527 -0.430885395044412 0.72814280208221
-2.290103042759 -0.558899751385165 0.543701841138654
-2.51839980156586 -0.506731463315557 0.662520742985465
-6.71040813588438 -1.04599876048252 0.0132276854788447
-6.58716459610193 -0.91978861292869 0.165604406344924
-6.32139625438417 -0.97858357360294 0.337068531007836
-6.06861775751494 -1.01412620280076 0.432101039948972
-5.70496357318663 -1.01495633310216 0.597781588115071
-5.30070793978433 -1.00122459045479 0.689101012230924
-4.90612672998412 -0.964417416207892 0.784566596975185
-4.4745151971421 -0.867956440264235 0.933037895974303
-3.92005128298183 -0.747580228728381 1.00521396973062
-3.6093899530928 -0.675777789013265 1.01587530232766
-3.27959642493733 -0.602991324435711 1.02142319220482
-2.99275953531823 -0.556073478976863 1.05127435068951
-2.34365417545315 -0.42018578270618 0.912329687106251
-1.68561383159517 -0.352559252334883 0.807222089655189
-1.26342107529905 -0.2914203589789 0.730057362263155
-0.677155518898994 -0.106542543583836 0.719956608232657
0.0640252223522026 0.174837302405013 0.648463814136774
0.641112134439431 0.365291381257203 0.650253206219399
1.25152755607174 0.543244132938776 0.625179724073363
1.99836475880412 0.717423825086001 0.614901944679367
2.55557196279649 0.840147781179352 0.519374269780458
2.92486224582086 0.927434311711942 0.465340691176647
-6.06045915295956 -1.0111326744592 0.188791300029418
-5.67506851964275 -1.0357082965361 0.285729662398577
-5.26259131455491 -1.00981018928991 0.358924013915248
-4.80034634843803 -0.94745288550866 0.382575307001401
-4.43500993554637 -0.908993591656715 0.414355302633751
-4.1650248183264 -0.891620853489643 0.56078544988403
-3.7918933619563 -0.769994939230935 0.602122019232546
-3.42570246285097 -0.65086482524884 0.598296093769749
-3.1037009241555 -0.564236766122681 0.596263053456091
-6.52908989340927 -0.911872348681715 0.356474321473807
-6.2773543978157 -0.932969344317593 0.50141268618968
-6.0487189359605 -0.926334026772567 0.643665940538258
-5.76979258054955 -0.897462529844911 0.851408298473382
-5.27288515041325 -0.831848549239945 1.05592379105615
-4.95355031308637 -0.789885997542759 1.18059543527818
-4.53296919296721 -0.756294487997286 1.34781158790307
-4.22273950168326 -0.730130634104108 1.43807601040391
-3.70807370126252 -0.693710668564067 1.40613534384051
-3.2020352950365 -0.624733189573089 1.37994913035712
-2.61313387326066 -0.532474882110172 1.26190855598025
-1.99724717007455 -0.426555282229966 1.13495312716142
-1.60725983240155 -0.369856452661099 0.9968893194157
-1.13481174748831 -0.228381795866129 0.988405657243116
-0.656933801449015 -0.0597331936276354 0.918929185237432
-0.166541385231722 0.105749240830032 0.883142830082963
0.359584205934895 0.280830580299648 0.827059624011767
1.26615974747214 0.532643654005914 0.818520023980984
1.86601377666031 0.667484661209259 0.762110038558567
2.4706853710367 0.750047685609611 0.706591867840932
2.02521149024632 0.0785543742651771 -1.00705584562866
2.20912708716111 0.267165167083957 0.057482943845516
-2.74749489595826 -0.397253072882832 0.57756970809587
2.06503955709169 0.13302133937065 -0.965336141967288
2.07089839652473 0.22721905340663 -0.829286838738712
2.0257624207123 0.298767613361041 -0.669156562957191
2.00030256622166 0.357171934533366 -0.498623611168992
2.02030229389956 0.379428449835021 -0.312758298971061
2.10586584758836 0.383742797692333 -0.141215436514913
2.20909356296404 0.326438274092456 -0.00911912803272318
2.17540436674522 0.245608380200707 0.0762797298686971
2.01712030441968 0.220734000139031 0.0983502919144
1.85283712742013 0.241612238928689 0.0888155044868506
1.68637625838038 0.275346992050519 0.0589322963430038
1.51256905517976 0.29648315396381 0.0326084765029169
1.33349289982376 0.295123737812162 0.0476021264204657
1.15549787813577 0.294905213214337 0.0822086629963895
0.979748813471004 0.272481799356094 0.122743821228942
0.810912566974238 0.240939725454145 0.173097253301454
0.635795358363559 0.204462852149397 0.21664903029975
0.455687707656774 0.158159033248699 0.244436913637644
0.274621286240392 0.105641911504696 0.267843185050046
0.0922765738073308 0.0528107117839406 0.292003326190007
-0.0903565741031979 0.0019732051605245 0.318154073897694
-0.27131391072281 -0.048024317177222 0.339775810296828
-0.448900776579759 -0.093099553356174 0.365139966426739
-0.627340082847949 -0.122747884367062 0.393254001863531
-0.802631476426226 -0.145415953990321 0.419805295256557
-0.975834109002653 -0.170004794636835 0.449086559726651
-1.14854513686701 -0.194410481984693 0.481418594820693
-1.32138293761223 -0.224493896617279 0.504903917866001
-1.49109124406885 -0.248805835574709 0.530961149310106
-1.65700999324397 -0.267455837557857 0.559299427956378
-1.82010041466923 -0.28628094246794 0.590844088640369
-1.9862586114918 -0.304727115262037 0.624668813801772
-2.15700984411011 -0.323761849576371 0.650865676648309
-2.32924856623305 -0.34351313492191 0.671017373631212
-2.50052680254781 -0.364259040020758 0.680589774187074
-2.66418511537532 -0.377089714105365 0.655530335842566
-2.72678853278075 -0.383654701787496 0.509581987356371
-2.6098842232414 -0.378140055418328 0.414127097673685
-2.45466961153877 -0.37594421429768 0.347156131812353
-2.28724097591992 -0.368161393013279 0.299794757237137
-2.11421169458495 -0.353126724972842 0.260379216704251
-1.94185847120639 -0.333450565192609 0.208275083323853
-1.77027884392843 -0.31376464731633 0.142916138445164
-1.59586710700966 -0.294739948499713 0.0764575121530748
-1.41930190294219 -0.277981803496108 0.0261780586156494
-1.23997721797715 -0.251560103934447 -0.0120245221245018
-1.05778332058511 -0.215783667422664 -0.0318367903876995
-0.873629635153287 -0.174992912422383 -0.0421045335387576
-0.687198730142891 -0.126436186164104 -0.0526671167227907
-0.499261782832057 -0.0698150470214546 -0.0685423067759734
-0.309774306199624 -0.00724274892341107 -0.0890139310132966
-0.121641299569236 0.0603092274134471 -0.133981717615187
0.0611644927774382 0.121095571158431 -0.1920855208196
0.248297338441391 0.140616097971788 -0.262883750796052
0.432443095948007 0.138663802643238 -0.338742952744684
0.598611594395594 0.119435395522541 -0.433304760132249
0.7318280835999 0.0911422709313643 -0.553667887267135
0.816292297188398 0.0366975790973172 -0.695223193413955
0.86125193727939 -0.065075914480997 -0.831812587121188
0.950051699472349 -0.111332254350074 -0.945046140240587
1.08174194847297 -0.111651339222481 -1.00994895545444
1.2441730623399 -0.103020925178876 -1.05166978159095
1.44077890077139 -0.0830466209708948 -1.08524225684478
1.64055698918516 -0.0489281316367735 -1.09991306418173
1.84111523834179 -0.00341967662812803 -1.08637442387758
0.538386433393316 0.259506338023924 0.143564581186356
0.847455007748757 0.321557099044003 0.0573259453559301
1.21608180712664 0.361455897718145 -0.0324596970916787
1.65922676308279 0.372802211687223 -0.0419955556583049
2.09372052563984 0.323700186312498 0.101015720241238
0.663447229738549 0.294283678465697 -0.0724315038556108
1.26216591879097 0.37551203957761 -0.185373931730207
2.03247212303723 0.427064684338248 -0.133717596958491
0.802923411007197 0.300856706449422 -0.310214443768577
1.94275041975818 0.424606222548514 -0.361605537484873
0.925277283395987 0.253272935496179 -0.582882407084855
1.1559561995988 0.289563372762518 -0.62736851819726
1.9095611940203 0.385333451580542 -0.591157974584423
0.953090538118338 0.0179549725363452 -0.87806110180769
1.29096011625996 0.108396065696314 -0.871093001908705
1.94860863411302 0.299644448239805 -0.815578338362626
1.25767468564517 -0.0467998104349584 -1.04661558282854
1.50670746533211 -0.0313303943728918 -1.07170709070804
1.72368315164801 0.0302632425480412 -1.0958893474774
1.91364274392022 0.0959044422738039 -1.0541589323394
2.04563955726627 0.15375258276888 -0.984433514200548
-2.28098976580288 -0.297718796054345 0.643227178167758
-2.04287453317834 -0.254702886460036 0.574805351279985
-1.76766757138153 -0.229922508927983 0.510836331314218
-1.44900835883206 -0.200433089202758 0.460972985160685
-1.06684935618593 -0.149193785409218 0.405080796565585
-0.169475856452416 0.0325874444059251 0.291082078683297
0.408367442743174 0.231717367725485 0.153267591002307
-2.65702871780553 -0.341265722300609 0.550936338506374
-2.30523731581787 -0.275238058760125 0.476832287563625
-1.92569700553783 -0.240821024187188 0.399073814000911
-1.52715985904577 -0.225144760554975 0.330471931955424
-1.09983343054293 -0.180530480288615 0.274285970305857
-0.657319442038351 -0.0762965152595698 0.215749466147717
-0.179033206602219 0.0908010626215648 0.142851355589122
0.383068488076192 0.243347988735604 0.0114812466423237
-2.46405118966068 -0.331752584649035 0.397527693206556
-2.21601224127161 -0.292588502524273 0.333338863004933
-1.91645770983507 -0.250183311000425 0.261038084839813
-1.56963293688054 -0.215205151953162 0.175639886512357
-1.16405542351792 -0.177110802577893 0.111065147023676
-0.727286918274902 -0.0793700013786769 0.0521186617677355
-0.238082122753569 0.0883477454212596 -0.0603609775985725
2.79146161492292 0.601087830022282 0.281983970238811
3.43053815849894 0.873559509099104 0.600563502301047
2.57097179532407 0.837308314578143 0.881802776191591
3.46709025472047 0.884674116457131 0.595983464950819
3.51055507763956 0.836604867654437 0.450657685959374
8.46820603704554 1.63239786086178 -0.614477929190297
5.51572043276874 1.62169969873234 -0.173910618762107
4.23421388188057 1.4417635036561 0.370634688006634
5.36955379597107 1.6768978726358 1.00732719705149
8.5158507699976 1.58898769248535 -0.653607910918885
2.88657752881804 0.6916213155477 0.299588470745578
3.01748462576577 0.743393537669039 0.298168460918279
3.13000095823958 0.79494721215891 0.314753957850903
3.25420156119415 0.843487738135129 0.353301860327805
3.34900143728436 0.877445851946274 0.429759956527765
3.30117278235246 1.00742354891419 0.649200834706296
3.13372916801249 1.02379328778255 0.704107134025717
2.93874400272621 1.01146673901168 0.742394020149093
2.76262388190817 0.979647002306826 0.778357720732006
2.59430597555752 0.897464098613694 0.831690577376082
2.68155403273179 0.69318879380882 0.938890821268028
2.8893921224776 0.66095653091391 0.92282056242681
3.129387306785 0.673064080530421 0.859519568312103
3.3400513903014 0.747297303428043 0.790202807876326
3.43876542334077 0.819010382352645 0.708645743800919
3.45258565802321 0.752374584516373 0.514061252809082
3.34719888696896 0.696186526337238 0.410235217611936
3.21970588075757 0.653117343585185 0.332479467317035
3.0650779748933 0.615866544940372 0.285302839322694
2.91504937505328 0.585313586187708 0.283570224098569
3.63317898123741 0.858600248178802 0.579423725319308
3.83262159371959 0.917168481783684 0.622701153439682
3.99784510492898 0.994694320449566 0.626253502885229
4.14820606680127 1.0741436658719 0.619406866396753
4.31846370100861 1.11594724479233 0.613344004804843
4.5012368097712 1.17741272524632 0.549798601325951
4.69321642329573 1.22330860419104 0.520252085161573
4.91154610662803 1.29450864864205 0.456509271472181
5.12449607530955 1.3523262266148 0.388613730918986
5.34599605205593 1.41385965055388 0.307187818186077
5.56047526839915 1.46666479294541 0.267632011255547
5.78972456851905 1.49792057468029 0.198541677927359
6.02197048562272 1.52957933090588 0.161925419135202
6.30162644035595 1.57813964723607 0.122858378570299
6.56430111337779 1.60896048671567 0.0972012793151343
6.93135789643649 1.65474891883418 0.026091529104127
7.33031243294582 1.72636658114114 -0.0519534305156569
7.72384674845081 1.764031543035 -0.177485023143885
8.12349044871232 1.76280962893809 -0.288785052859536
8.38509154441001 1.73597544710502 -0.441358869540661
8.17582097275603 1.56694826443331 -0.716814088700987
7.83508375002984 1.59924176141113 -0.524317691621361
7.48486006643954 1.61850216214252 -0.418749971665044
7.1769141371434 1.58870629009181 -0.36603274538275
6.85716989313165 1.54064891952635 -0.3002678355687
6.56311354729617 1.50473866005893 -0.23627701729999
6.27724382087118 1.45953257256236 -0.192168427437297
6.03450049426272 1.42595741325771 -0.15813295800726
5.80623708901777 1.3970957659448 -0.105857835891831
5.57091314876216 1.35431743844741 -0.0554721050488928
5.35902842334426 1.32778603840428 0.00716656668369469
5.14309076822635 1.29746138186216 0.0608354222339128
4.89923622632893 1.28330015467907 0.127115910990232
4.69527995948587 1.23926398151903 0.194436670960017
4.45285902058948 1.21345553582914 0.26158295522365
4.22007392777226 1.15049405508747 0.323707776142988
4.02343073930291 1.10132978762723 0.362005101305109
3.85019995197486 1.00025648836727 0.385533347642092
3.64017178140182 0.92839400015663 0.333612199407526
3.53357067657599 0.866283143076993 0.381646192554754
5.29040592064365 1.60052396273521 -0.150553624363249
5.0349438845635 1.54690606325652 -0.111314075030813
4.79869156252377 1.46409642673885 -0.0730517528519262
4.56541479427171 1.38307690003446 -0.0629537980985897
4.38707442434442 1.27219005869859 -0.0930797206051592
4.24213794594798 1.15720331764965 -0.118830900120398
4.09543437339162 1.02232719414782 -0.156563632083354
3.94262300225426 0.891256834267142 -0.174879439550661
3.90605034275326 0.977800772137651 -0.0639708761610397
3.98475572408102 1.10527934124359 0.0113878887955677
4.07874515237799 1.2521448183764 0.0960514266446348
4.17992508166258 1.38958592673042 0.192082398022182
8.2695440596808 1.799667651393 -0.663709356010565
7.92157014991287 1.85965755440973 -0.606803987496738
7.50506160514476 1.84512292183676 -0.496865654106327
7.02741684154179 1.83252151793529 -0.36409069437743
6.5334545606079 1.79514589168919 -0.260740170809672
6.08311299627471 1.75315082542063 -0.175312134376369
5.78253683166253 1.73342328081483 -0.118368515912763
5.52953121823878 1.70947927152029 -0.0682805970404227
5.3302921261125 1.70127724005801 -0.0120285370302008
5.14004120788764 1.69965714865796 0.0902196206514329
4.98314257364199 1.68396688647933 0.189702874233496
4.84715965065061 1.65766931426498 0.328745929157658
4.80701728698096 1.68858407466913 0.490641695543323
4.89219244624525 1.75314792339139 0.65695763550906
5.04668234562737 1.81264677561726 0.780872940549045
5.27237019744213 1.79121463029748 0.878328093558983
5.3660231928405 1.6678459348156 1.08731793167563
5.32219277658801 1.71256661572836 1.13501747160848
5.12174028730885 1.75480831426469 1.11999071510875
4.75111687891267 1.73624951544626 1.08256631204138
4.55794557346915 1.67679085323117 1.04533261212723
4.37318460528536 1.57840987810666 0.988752871746712
4.21627126729562 1.45683491485661 0.92106735245121
4.08863034821555 1.36847696384485 0.882323912868819
3.93810837873218 1.27617424549226 0.859250460663485
3.7570371699162 1.2035536403235 0.842537826293872
3.5622890006175 1.12320337825992 0.853591905014302
3.33870246458839 1.05770754089673 0.873069076873293
3.07945671512228 1.00686707991465 0.877184697533363
2.83065938301681 0.944179312894474 0.889715196816652
1.20135305620398 -0.305130957673476 -0.6590337040523
8.32866665829671 1.21264458959399 -0.593615220612777
1.42733435456823 -0.0209844348444085 -0.451224628185648
2.39238508158831 0.129733704294514 -0.560698382154747
4.78573928952581 0.592143101363685 -0.683300236951541
6.01804394965754 1.03824045785169 -0.719682106149315
1.29428956360662 -0.297541557225838 -0.656003223046379
1.42769747282282 -0.379625425135357 -0.688185680520346
1.58624275593457 -0.352681921732513 -0.663206789223438
1.73949096543895 -0.313573906258748 -0.639255999761112
1.89452627610395 -0.304390358498295 -0.636328878370651
2.04684617333569 -0.304153861455789 -0.641650038534564
2.21195586102113 -0.312777465075315 -0.653463215021136
2.38478778898775 -0.319053329551058 -0.665678711447677
2.5641001176525 -0.317053198082691 -0.675712634858728
2.76117304166417 -0.302844206211902 -0.688009895304439
2.96967179293331 -0.286196694054485 -0.703469846465807
3.18841662152419 -0.255790271232538 -0.716678538467258
3.41533166892963 -0.219045733246597 -0.728676359926249
3.64650684306442 -0.172278310164687 -0.741258828029587
3.87879509147602 -0.118906252538341 -0.753982462239253
4.10891372692334 -0.0553779746858661 -0.765165208287782
4.33709331558191 0.0084327634848831 -0.779560779103871
4.55980875602829 0.0787339251716539 -0.791852129643338
4.77646022388065 0.148790660531573 -0.80829382877248
4.98653020616764 0.221455408469277 -0.824107183073003
5.19271307778459 0.289979322579663 -0.832774483794248
5.39711536540841 0.349211107059273 -0.841185787315745
5.59789418456539 0.398471331863639 -0.850040691080905
5.79729708706321 0.447929635043207 -0.862948608997156
5.99650173853859 0.49441415647716 -0.876227516852709
6.19461689436488 0.540821873228221 -0.886867114278959
6.39714373338751 0.588795612216443 -0.895700528042491
6.60675471539994 0.633109882797824 -0.902217313785991
6.81489102313375 0.67938107347861 -0.901975327668435
7.02940626179325 0.731657713557977 -0.899559741396054
7.24747648260593 0.787154839862886 -0.891653470078519
7.45919330580923 0.843614370905774 -0.87707831011093
7.66771196211797 0.901193421884636 -0.858937317092063
7.86594540418136 0.9638131275365 -0.830433464725886
8.04564044564766 1.03021760429286 -0.793972240647469
8.2013832030698 1.10449816055358 -0.732360321573283
8.31301150009241 1.18087734678918 -0.648988133263048
1.41820187099555 0.00486794619867115 -0.333377842952333
1.36737975895466 0.0342076320155247 -0.194910474698894
1.35892702354204 0.0252034561492163 -0.0727645780421575
1.47873785597205 0.0112235471703323 -0.00526179179256419
1.64215681442803 0.0427211856761206 0.0279924089338321
1.81997407775252 0.0905784326839689 0.00840420180729928
2.00105944171286 0.135918652907245 -0.0159187242750852
2.16144336228836 0.19893628750567 -0.0526510682380768
2.26818423673863 0.28072710194066 -0.100371791799722
2.26610748496946 0.33341964440698 -0.217694944990427
2.22986506278839 0.278545579591874 -0.367003913414985
2.28606479069055 0.17935145859604 -0.503899985209558
2.59433008513149 0.0797096381086584 -0.577711979386463
2.80545441023791 0.0645763816725118 -0.602024548220133
3.01709303753843 0.0593209071037547 -0.627855997441876
3.22850371390116 0.0590834776655844 -0.651327798298776
3.44012634777745 0.0703032002813914 -0.66286065246532
3.64902148227909 0.102011431777227 -0.664666700211456
3.85076353107963 0.156924310063906 -0.673845115830701
4.04424685360208 0.225315331912754 -0.681757093966647
4.22863990065883 0.300027011414242 -0.68644324191107
4.40471136960673 0.37153592612916 -0.683466649782828
4.56779909854713 0.440327873134721 -0.680678415517544
4.70551809720338 0.515940572921146 -0.680924100679487
4.84342636378892 0.757444502988662 -0.546177527415445
4.73548230420743 0.94165132027634 -0.381954442856016
4.59081161017115 1.01641758039021 -0.176986308982335
4.3985160932673 0.953783764296092 -0.0585803093194738
4.25374479935593 0.942004378536112 0.0179550257253654
4.40620930836592 1.03434471412255 0.0651826895332728
4.68773469858542 1.14917236654862 0.0432180251677297
4.97016455420745 1.24420004134978 -0.0129863658799461
5.23951192033054 1.30035364997435 -0.0960794668333994
5.4463661706168 1.26388368760601 -0.280417419602529
5.62163459572648 1.17688929598069 -0.470716803999948
5.82162671151935 1.09178947803751 -0.621535507949646
6.23813799739118 1.03841803458925 -0.74483900189094
6.59690041361256 1.10455513145617 -0.750490938215971
6.94086257765994 1.18295311191188 -0.742510162773236
7.27452227132693 1.25113168896199 -0.723607937171435
7.59564789192633 1.31634875061305 -0.68970415164691
7.91452180103681 1.3652335661345 -0.64773681674393
8.19855350160222 1.33997273699362 -0.617619541541879
1.33263956201749 -0.281996795340564 -0.73281484272309
1.52659070327447 -0.233074367315035 -0.739408924767281
1.72768078524538 -0.198673164529536 -0.704989256190464
1.93636532090092 -0.185749573466458 -0.696898674330278
2.16301810680435 -0.183786500103041 -0.72374966881889
2.3901142773419 -0.202321523363712 -0.799576908940608
2.62920305580217 -0.192259296404534 -0.860785844308467
2.88990097109818 -0.149014141650387 -0.88429402528782
3.15403413850127 -0.109341418468186 -0.882363198804371
3.4123207643583 -0.0671255583420937 -0.875669703673296
3.71227947179627 -0.0167034165180847 -0.872320909945993
4.00418975711281 0.0667024988155016 -0.872138872306936
4.2780592797092 0.166884157388155 -0.877816341214096
4.5345765444278 0.270046364055176 -0.89616433201588
4.78965860136463 0.367730397785887 -0.905792585979183
5.03491361249225 0.468775236725909 -0.909028757088562
5.26871962434601 0.576080855646317 -0.904726415884945
5.5034808882515 0.674742738886563 -0.903901520899831
5.73468004968135 0.755950380044613 -0.912821935276417
5.9608561391266 0.812816615358301 -0.919186856678841
6.18514742777858 0.856609209180395 -0.925620974914887
6.42635237653542 0.910408467517567 -0.925833965633217
6.69577246930468 0.976891675942691 -0.922070734010011
6.98635818338528 1.05971266876604 -0.909885696020987
7.28823699974271 1.12321028232051 -0.893037211422362
7.58136666493223 1.19665489577795 -0.864719325930014
7.87196167352291 1.24013047176902 -0.833226106572127
8.13161969704354 1.26795277669263 -0.764612680018698
1.22710325820111 -0.208277594000474 -0.65902703446637
1.28619779525865 -0.130628879817607 -0.628185846084472
1.34363646971712 -0.084930394806671 -0.574764756758185
1.39464190411335 -0.0533547748657786 -0.516437355227232
1.76582344080242 -0.252492558500911 -0.691417125186581
1.79993549590269 -0.28501219455155 -0.665185271534984
1.99430745646983 -0.264202071045018 -0.683958704508467
2.15139520015069 -0.239665531339108 -0.720508343597932
2.19947192277148 -0.296449222247888 -0.691100801629877
2.36925266019539 -0.281152511515889 -0.751972969364778
2.48934716685944 -0.252094010400503 -0.814536958190648
2.65532875270443 -0.300015215420873 -0.768528200397816
2.7735561938115 -0.276186827005533 -0.845475511368547
2.90411394805882 -0.213144270781105 -0.890751659159122
3.00295039784415 -0.275269199370925 -0.776517497090589
3.14215836038068 -0.232986692581731 -0.849751941000893
3.47237896789271 -0.200906484768851 -0.784861572300158
3.37425010749736 -0.159920297146748 -0.873694894127177
3.62710266085244 -0.146194060074345 -0.83501689863329
3.73736581946092 -0.0616507265521356 -0.878405134505535
3.92006317702168 -0.0386847845326196 -0.864612726431231
4.21588787965055 0.0768024122207068 -0.876121459450146
4.24999091411725 0.0479580148271858 -0.860325150150021
4.10363771800498 -0.023001060768563 -0.832117276385055
3.90689321609502 -0.102329310820325 -0.793545283500307
4.38335532038243 0.0534306684348113 -0.831903075669825
4.62207682569467 0.168393210915369 -0.880028954342292
4.46711989312969 0.154311119483002 -0.889785608720705
4.73668907004863 0.278523850469263 -0.908680385601085
4.81127029470622 0.192186205052024 -0.8518933204476
4.91912865978333 0.305264420120941 -0.905545794270992
5.12873323976633 0.431298243579176 -0.917760841039828
5.09817839574169 0.324297289895769 -0.890372277174916
5.43316330723714 0.389190768105443 -0.87627201244408
5.34500478496655 0.442896616588792 -0.91196776676959
5.40842313147055 0.560734453705397 -0.916801658049202
5.6492220990556 0.522451148846277 -0.910460806985064
5.85532165402829 0.512671580844968 -0.897224189579368
6.00379059132136 0.634086266094438 -0.918684379604127
6.1716656598964 0.742847999383746 -0.930535407478238
6.25115973517788 0.648489816716903 -0.916101916758313
6.37851342271172 0.745926119440919 -0.928011945973258
6.59489944094015 0.860620780195744 -0.930276031345738
7.26006361776175 1.02810957844742 -0.913842364496793
7.33071571315605 0.926281585408161 -0.911469023580442
7.59294149692344 1.04799277688918 -0.893240517682565
7.76874081187159 1.1750866587312 -0.860755802499389
7.84909566103178 1.05737477414065 -0.856920333638973
8.05352706998957 1.17122226558765 -0.806945082774938
8.20961224883882 1.19403978588676 -0.739272698904513
3.43108971374948 -0.117993100401585 -0.884330014074008
1.45463505259638 -0.191280830652654 -0.724152256016516
1.36855819332751 -0.160737406903022 -0.697518331822901
1.58353797419366 -0.130206301435283 -0.687369362015184
1.5050451681103 -0.0354427594220667 -0.553092890512028
1.68672634565338 -0.050186793928488 -0.610499144505553
1.93233268350032 -0.0912628659488807 -0.66433659674277
1.75067848303085 0.0219956253441269 -0.533841396048439
2.01005714958586 -0.0269445216973987 -0.630788561047006
2.23682159282127 -0.102058266018336 -0.722307822880097
2.06505293971235 0.0732028133913516 -0.559539632881445
2.37601997163443 -0.008929769458881 -0.720748427450559
2.69127495794361 -0.0664222469204101 -0.800007440240684
2.54465890110173 0.0368497747393922 -0.695145027774616
3.12842211091757 -0.0657897428087391 -0.860646489417688
2.99429674945059 -0.0255068071506032 -0.793800343780958
2.88045363465499 0.0260528808459016 -0.700083146724434
3.5493794366796 -0.00909240119263725 -0.846394437077228
3.39233178817438 -0.00485229788501565 -0.804477208639838
3.33454126820982 0.0231046112381536 -0.738633781466089
3.82608037099008 0.0812106123653308 -0.803872978753673
3.83844262954887 0.112878183540645 -0.749724015668716
4.16207132657324 0.21606532934289 -0.781838893820338
4.13314751802945 0.166585469360742 -0.829859293836832
4.47159221614417 0.34036593162638 -0.83050007641652
4.22608775944621 0.273129386396249 -0.737992393250209
4.48836825323191 0.383458146843548 -0.768208984454253
4.76857376053272 0.478796617649975 -0.83745381042865
4.87423378620021 0.571074434665644 -0.793723102109184
5.25331409381571 0.720653328006395 -0.820277065389216
5.50133525434739 0.801396153891962 -0.839187482194892
5.28180163272465 0.865515000258386 -0.708897284591984
5.47933456140902 0.922903224967569 -0.72736830305113
5.83776974227209 1.03011343240151 -0.75650849418923
6.1068135501429 0.966905368138255 -0.875905380446626
6.28405331997107 1.04381056235668 -0.837465043604469
6.5137089090855 1.04031719194473 -0.881539657899667
6.66611372567769 1.12430171896574 -0.805586778215941
6.9613955657258 1.14623701328112 -0.864124833533892
7.14445380981979 1.22628895660448 -0.810852978607936
7.49928211474035 1.25246206054894 -0.833858736648362
7.64306421861845 1.33106402918147 -0.743186624026124
7.86635813721373 1.32957869586857 -0.783318194228724
8.02137322631193 1.36237807186868 -0.721441220972106
4.99020348804235 0.763097810726932 -0.68048258907164
4.86104140091899 0.844647106451721 -0.55416224522871
5.0689699308496 0.958141543452548 -0.549196538728873
5.28563671334913 1.04631317687577 -0.541601144102463
5.54006979408075 1.17024847496557 -0.495408446578125
5.0208314419572 1.12065577048455 -0.338456933578309
4.82548085655571 1.02540178467991 -0.400598575689312
4.99891450480219 1.21814027923768 -0.156728806626015
4.5216526273364 1.16915911624222 -0.12362963159411
4.72658715573916 1.21866725721407 -0.0296474009077058
4.34788185870001 1.04600781607958 0.0104926287884327
1.53805677921271 0.0738510311785101 -0.346295016531857
1.81238996878844 0.110008088597872 -0.388788003421291
2.08206218577447 0.210411145664309 -0.384304333792268
1.60734128765561 0.127392232950481 -0.15085813254781
1.89289463425494 0.175865314387987 -0.197285654399042
2.05722866727948 0.223603668043133 -0.236716298672403
1.74251723082189 0.111486252078115 -0.0264675111891345
2.06422902154746 0.204928442261863 -0.126528456182312
ID=Erpeton_tentaculatum

LM3=1335
-7.07312098034204 -0.0154182444188698 0.926719760873985
-0.364730118375642 1.11604635066494 0.00375976782707959
-3.84183172203375 1.13234044524302 -0.178586851448984
-1.86282401049366 1.89149464064795 0.659367252198662
-5.61013929498085 0.779891254147056 0.394857824818146
-2.41967962454532 1.1094687543393 0.446994368270392
-2.42858628019042 0.935889089809156 0.316219124366165
-0.585804835313346 1.0771042134274 -0.0567606944033186
-0.928320798211162 1.0282455727152 -0.0613768370062967
-1.27355719709401 0.996450685480492 -0.0661214922238558
-1.61864591424002 0.960340304059759 -0.0844453827367706
-1.96676127745766 0.932558486343507 -0.0866351432643616
-2.31253175931532 0.894054354701467 -0.092399337113257
-2.65936052280016 0.864457463525409 -0.114386454474558
-3.00810359782903 0.844318194983439 -0.147105100369724
-3.35596652223724 0.845049676404148 -0.190058254136447
-3.69191319990659 0.867796393784136 -0.247685487408669
-4.0177282404616 0.826260831036186 -0.249605533380262
-4.3396120200297 0.748928296336712 -0.2680855326267
-4.66087562433729 0.661533210918927 -0.306250639034598
-4.98207299175116 0.575485679874071 -0.290220039522414
-5.30750687080284 0.482398404986538 -0.277912011703797
-5.63327674871996 0.392738067254309 -0.226875377609546
-5.95979379822278 0.299924599455232 -0.139997663556813
-6.29007088895318 0.209672804846247 -0.0242109073406804
-6.59892440131343 0.117005252818913 0.156240444559079
-6.88840944892428 0.0460043839755592 0.379325219518054
-7.09013686782464 0.00292589968916764 0.681820792195007
-0.629386967067194 1.15188991724114 -0.0362191511984402
-1.02530904773145 1.15485210969086 -0.0493465636634551
-1.42343821836833 1.1451771322723 -0.0791099861881708
-1.8172933707027 1.1407147091464 -0.136373215622415
-2.21139917422204 1.1112696067163 -0.182347734289386
-2.60548982236468 1.06280436656281 -0.224941697543095
-3.0042089521286 1.01589293475696 -0.246737007359378
-3.40297311696416 0.995781895281788 -0.260404421000951
-3.77768200978275 1.05735574798237 -0.225139172698006
-3.72716604358137 1.22962545881276 -0.124685360889875
-3.51650333109181 1.35392212590261 -0.0750661112002835
-3.28647142139642 1.45871855473184 -0.0256841491155158
-3.0546797142978 1.55776476117478 0.049008277732051
-2.82074631197621 1.64883808346003 0.130959698765159
-2.58425394958898 1.73483002805808 0.213312591424741
-2.33361858861039 1.77961194400575 0.286422435949289
-2.08013626948158 1.83780833334775 0.359752296081799
-1.9131266669581 1.87629964239784 0.521431455230867
-1.97656142699231 1.88912362113004 0.667686443399965
-2.23358285224269 1.84252810779445 0.658618088438718
-2.503547977501 1.81015411418536 0.654947448080762
-2.77451742676635 1.75866710644057 0.642460845359566
-3.04364355451247 1.70036304751495 0.624766346184896
-3.31209446981721 1.6387320582805 0.600740025438919
-3.56781710690891 1.54764058267731 0.605306102986074
-3.81536174562754 1.44186547196936 0.632773855401728
-4.06885128036763 1.34670536603891 0.63741502120658
-4.32507569949325 1.26139521016481 0.619320709771901
-4.58504746954067 1.18764647278171 0.590572194475725
-4.84600950971349 1.12476693744196 0.554713666686405
-5.10259506764958 1.05594753732877 0.509667204619883
-5.35690990463428 0.976475145077815 0.460865510500074
-5.60290230801812 0.879540831988866 0.40472426458321
-5.84975327524749 0.757675574680124 0.374176596013933
-6.12731757856977 0.641695090627742 0.400322539233789
-6.39437706066859 0.528894463758038 0.506675847000297
-6.63099722634279 0.411659838692735 0.667393843723001
-6.85448504241701 0.290496623079194 0.834452151796253
-7.0398121331371 0.104678038189526 0.950246498684453
-5.39467838957098 0.821132857700394 0.415333299982769
-5.19539195252083 0.8546154453225 0.435110305691934
-4.99761429279186 0.889193972360017 0.445890602619105
-4.79747767255936 0.92580229838956 0.457327368346057
-4.59630292192663 0.963433466156852 0.469561728404827
-4.39424846949592 1.00083622845299 0.482490809181642
-4.19230082914593 1.0419950262259 0.494714383159974
-3.98824777390258 1.06576455477246 0.498484447282341
-3.78335174792566 1.07706175696108 0.490505532310141
-3.57772067471837 1.0872250480348 0.484808756298897
-3.37025448649048 1.09897892198913 0.485112085973501
-3.16084549973598 1.11451289661918 0.478886982235522
-2.94800647861665 1.12173511533016 0.472741440474917
-2.73387786954652 1.11809366579725 0.467761911447556
-2.51840924304834 1.11166861401452 0.458543870114199
-2.52151623056013 0.901743726792852 0.305307181520696
-2.76248812980119 0.872982728314399 0.289934990756432
-3.0050671355381 0.868638111265615 0.274680391704994
-3.24724875521504 0.875519925672586 0.258662004845741
-3.48608496026962 0.872946173192398 0.248987372874309
-3.71890927703879 0.855891110385913 0.228985860308077
-3.94584524395217 0.844556891992085 0.190174287934857
-4.17335270150386 0.809920382220307 0.180984697146926
-4.40416289408335 0.775823966284194 0.176666534794954
-4.62827179307601 0.731752335977426 0.183640970318402
-4.85658996485943 0.689378838975166 0.194685704277468
-5.07783931567643 0.62886154774986 0.190894577034603
-5.2951747229262 0.549035536781917 0.203676202487846
-5.52469628309862 0.48819624411466 0.227932462878379
-5.740557840359 0.399445685186683 0.281865060718297
-5.97583117859357 0.330916958157899 0.343758222568619
-6.20401199132796 0.254347890743526 0.436899505328348
-6.40610291027556 0.185033598985633 0.57997985248421
-6.60307662441274 0.129436300848558 0.733734489730317
-6.78629541813004 0.0673245301381582 0.896086274333972
-6.99852259052061 0.00977472556613978 0.974390188365558
-3.55761790147081 1.57763449145535 0.501471559743305
-3.84100988296857 1.49326721556666 0.479881094871029
-4.11120962591402 1.40708102952046 0.451628688868311
-4.37776659901996 1.33918435405173 0.418221274396592
-4.63706191500435 1.26950823937307 0.391949528986065
-4.89486025325394 1.20490896398021 0.391811353028045
-5.14416288904908 1.12869785846042 0.398022601036315
-5.39343748999162 1.03509935257427 0.382191338349629
-5.61418145781538 0.894461638243323 0.282233421581097
-6.05860136512938 0.721583143658706 0.259705251768282
-3.72605439035537 1.42091862973107 -0.000413373847232048
-3.96645622035019 1.37517502742293 0.0418831213350841
-4.20548928985633 1.32130219934591 0.0721533500443963
-4.45219307817561 1.26187516945006 0.0967905194825501
-4.71003289053358 1.19447188062282 0.127882058763378
-4.98378825707922 1.12104775125286 0.168357580566918
-5.2690070567067 1.04964330457459 0.225016921720855
-5.56086718721545 0.954772143497362 0.259554693141447
-6.01136666880844 0.74589182375706 0.26454426009458
-6.66816004812203 0.462481074997888 0.47652303851086
-3.85223258876278 1.13794887272242 -0.181697167853021
-4.05377352545192 1.18176241377592 -0.185279836839606
-4.27033470064069 1.16685096412533 -0.161235046174905
-4.50854309169579 1.12903298202234 -0.13743262368892
-4.76476963060322 1.07271093241736 -0.0816022830650014
-5.04684949586922 1.00696613490251 -0.0100973142499723
-5.3598558676005 0.922505844862039 0.0570615567700608
-5.70961590476713 0.78718711195299 0.101332945169092
-6.33688387649071 0.557048968178695 0.250256947175456
-6.94522967354387 0.222591765451244 0.591247678253964
-3.94638354551665 1.03656280322223 -0.248923896644658
-4.10919550971924 1.02780156274553 -0.257078184013195
-4.30803687596102 1.00386083638318 -0.261878813122418
-4.53993391678162 0.957737960076116 -0.257122685087012
-4.79230491020717 0.889348250733285 -0.204454229715624
-5.08252068102747 0.831309506992457 -0.150429549880121
-5.41496680173412 0.740922506402459 -0.0876450670621921
-5.81483459435404 0.607353444464117 -0.0433143656237073
-6.45153350152637 0.395083299729169 0.190342635535792
-7.01912864899262 0.11202974857 0.615464330100241
-3.96876947858524 0.946698251279953 -0.266482894262378
-4.13128945736711 0.893974414372653 -0.271618846466921
-4.33264610135184 0.833281891104144 -0.281552883982876
-4.56249497727071 0.766388463922119 -0.297721200210764
-4.81800770890189 0.696704435890909 -0.295573675976529
-5.10830983701667 0.627014313987948 -0.27291063131022
-5.4348178113886 0.545880187136372 -0.22867822539355
-5.81523838753772 0.414669603842352 -0.157825761565301
-6.39803933099744 0.27673163228862 0.0739515087443905
-6.95638252351402 0.09437730569592 0.500295815503342
-0.854164913276055 1.11705842404904 -0.0617459120822503
-1.77227694947377 1.10504281888271 -0.130508231926214
-2.49855113787655 1.05805426677464 -0.211088389621134
-3.29298090793122 0.985159002556185 -0.259649496187221
-3.86530503614647 1.04382400558691 -0.242919251760921
-0.844930934329253 1.08028584737566 -0.0636733189914724
-1.80554659593136 1.03913720869849 -0.12094639750489
-2.54528229579237 0.992259707153015 -0.185723907112512
-3.32385757948407 0.913267118498943 -0.231711965288117
-3.88631459961036 1.00145386798612 -0.155139226007044
-0.861422378093219 1.04842153820171 -0.0613412349912055
-1.81417938894966 0.951249973191399 -0.0888174761240216
-2.54163243893944 0.894986505263837 -0.120487504653517
-3.3092505485958 0.828769425469853 -0.165302888355937
-3.87434149644528 0.887324292086894 -0.26356975371742
-2.18300775608328 1.87173472922869 0.586463106154532
-2.6892845250126 1.77789116525858 0.554352184365972
-3.13058542506684 1.68557139068275 0.492595398937333
-3.47456001100356 1.58786648814738 0.409751311634436
-1.95884629037128 1.89677435837776 0.569287642561717
-2.66585602418546 1.77916038620714 0.385760438595374
-3.2240287481893 1.63724491166821 0.278259111935867
-3.55345803948254 1.53082040372381 0.168259514815287
-2.07622060736972 1.86894188476423 0.417808322022704
-2.69581240444131 1.74411060424234 0.242002782233077
-3.22452374654622 1.58183101754645 0.0874184052093055
-3.60974609787234 1.40067087978962 -0.0614755673444139
-3.68803889941482 1.08528220169374 -0.0510525442364385
0.744419424039811 1.2057882304326 0.169151206255603
5.01393429487159 0.666546415300822 -0.248727724810715
1.00072268164389 1.46392627326655 -0.350885283254947
5.00704567915556 0.783184313265552 -0.874740886912002
5.27793549450965 1.02227282603534 -0.848316147966385
5.21790681818612 1.02064376554416 -0.226898822167862
5.67472574453367 1.09135629319286 -0.817206185721666
5.63978898836774 1.14688564531449 -0.297937996106052
6.60302055113424 1.24204140348076 -0.264500135407115
6.50196141999112 1.49480533333886 -0.294730114105076
0.307559021253821 1.30136692033623 -0.062547201956884
-3.51885532977647 1.10523814459515 -0.128000595326692
-3.24663107717001 1.10995124674055 -0.199244042703157
-2.97711679343618 1.1557673650726 -0.215856791261842
-2.71116172142338 1.18384370844582 -0.211946444810994
-2.45296521842238 1.21644767811778 -0.203630442023777
-2.20689286186175 1.25484457509038 -0.153843566312532
-1.96339371759996 1.28810356068884 -0.114793310753569
-1.71689368327416 1.31307264356684 -0.0872519618184848
-1.46417145954595 1.33221990700112 -0.0664077540771816
-1.20327879166662 1.33551177246073 -0.0573468779234923
-0.938967039531004 1.33764585696709 -0.0511796890498239
-0.66927384568928 1.32957860752726 -0.0614538652685497
-0.395976720548452 1.31634352403832 -0.0736055253520727
-0.120403112440416 1.30705208287175 -0.0766950964620557
0.15569070485505 1.30679626397338 -0.0692149830369621
1.07431557066181 1.07929869291104 0.163672348224013
1.47649540002653 0.805404876600166 0.17113335625053
1.84990120404328 0.470638994141063 0.172914204514159
2.26204403047381 0.192384467714149 0.152279817481162
2.75226316147581 0.078837953097855 0.110521435505259
3.26691946938921 0.0695895525195555 0.068878967602536
3.78286493351806 0.135060244566963 0.0277423689744889
4.28270233861619 0.283744314131497 -0.042328600430325
4.73040679919189 0.535980447144851 -0.16272986530046
1.33514295449732 1.45518946203325 -0.411240948001428
1.74492771996961 1.40084801643594 -0.489601607016107
2.1670025611559 1.30146679402004 -0.577656677345072
2.58159299017072 1.14115036067488 -0.66702040834986
2.99117304316606 0.960046786950014 -0.761166355945299
3.4370033800666 0.848423186960057 -0.836316830929637
3.89973055547723 0.794634963185423 -0.893512274979305
4.36060975466205 0.789442005597526 -0.926877826854003
4.79927325094116 0.785187283272909 -0.909371082946864
5.22313072883623 0.826600467827583 -0.840365544568141
5.2432039073205 0.657390349264139 -0.695610398674501
5.25370948539565 0.619075904043158 -0.480122167010198
5.20307738126044 0.656945185708371 -0.275598318242176
5.17172703151399 0.855274122965443 -0.174991625974994
5.76802755916554 0.925411061995855 -0.786588949008786
5.81919409361903 0.79332129684703 -0.638896774354633
5.81341281017532 0.78971824342472 -0.441520241467217
5.8147308305427 0.880343056266173 -0.268412809986825
5.72107357046218 1.06083116087326 -0.237476818669617
6.36080376113141 1.48081851397563 -0.377782332209686
6.10665313054342 1.49422075100845 -0.488146482641716
5.8425676124287 1.54247055030924 -0.570010384404768
5.57669836488966 1.6179744577886 -0.617045803613061
5.29574932351387 1.64705358829047 -0.674758929454621
4.98886268808335 1.67216238030334 -0.715081330968883
4.65528981022207 1.73895809078341 -0.735929765471027
4.30119321299835 1.85336619722054 -0.710983603957512
3.94014639245457 1.96303827304307 -0.586615340097513
3.57192093776676 2.04697690194916 -0.431271354186706
3.20322245977565 2.07252103504362 -0.266769128910104
2.83421774727866 2.09733743268564 -0.140681516677685
2.46715127806672 2.118208491515 -0.0356186907197696
2.10478962860705 2.12725105565766 0.0543495204226324
1.7416579101572 2.13700549768968 0.110747740438741
1.38841586268826 2.14930400371163 0.168931397808188
1.03763520576672 2.14683572610905 0.230974725615843
0.692347930395709 2.13780470524866 0.289664578762347
0.354644896653034 2.1175393621194 0.348185671967678
0.0266738066342404 2.08358504258525 0.40201947520473
-0.289706501454179 2.05081624410779 0.460515590479117
-0.597144959655372 2.02005327804799 0.516709183690918
-0.901751757360779 1.98428836511861 0.553914814810501
-1.20400694022874 1.94656576690081 0.573167308016073
-1.50170127449221 1.89949684873001 0.571792495422871
-1.78817468091321 1.83455964934694 0.524089902021704
-2.04433396204851 1.78538137325479 0.394055484691356
-2.26896104233658 1.73854067094248 0.221387003822709
-2.52581425741223 1.67284712967688 0.107029497639956
-2.78511134066215 1.58663936471596 0.00445977536760793
-3.05555678641636 1.46416375476154 -0.0707427398869487
-3.32573846586342 1.31400071404281 -0.095644486335222
-3.50511847177073 1.13866521079773 -0.00757393742151087
5.19774919205536 1.52979225847199 -0.719276270338716
4.93533645894263 1.6453944125689 -0.728372617846916
4.62618845006327 1.73540344434904 -0.745633274442784
4.26658254080716 1.86486670634955 -0.70108940416756
3.87741465151371 1.9781224712375 -0.560203168250147
3.45826971885964 2.0635539404975 -0.384966002191908
3.02068242535593 2.08731100405957 -0.212878735484598
2.58156968152949 2.10593150697689 -0.0842986781319394
2.13272973545331 2.10809921405225 0.00857884454333064
1.66547062397062 2.11398347771498 0.0608781457648925
1.19850820508461 2.12582198275652 0.12629417778095
0.713795640326893 2.1338522137021 0.174747872121713
0.217320029791602 2.10803595775799 0.203111849401838
-0.269485472114012 2.06222272312678 0.229156590434814
-0.741119310194346 2.01016611831286 0.265380370743239
-1.20485179346666 1.93970523949908 0.250232709970198
-1.65164116246867 1.85965985219587 0.156383375854743
-2.05874398768935 1.74334050690053 0.024950875996264
-2.45985835982985 1.59327117602802 -0.0691684409865866
-2.9436482893405 1.43453684811556 -0.111571919150946
5.20947059145047 1.38704243656813 -0.773935416780853
4.98953039872472 1.51371965375154 -0.720243445926887
4.7135848540129 1.6220853834556 -0.731496945477208
4.36499527879177 1.74499682332635 -0.704669773977577
3.98362659006802 1.87051224135999 -0.604018233049584
3.57760665569561 1.9636519629714 -0.436961215338778
3.11858440284963 1.91068631826707 -0.275159678751209
2.68220971600627 1.94406767233356 -0.210515142363474
2.23241265120172 1.97120401099831 -0.157698519081922
1.76095286529642 1.97895507548875 -0.104722461618248
1.28177844982429 1.99388435325032 -0.0504890949085009
0.774349134001926 1.9943401776669 -0.0166371612020427
0.239154920895619 1.97248926265755 -0.00660053175985781
-0.286408147326706 1.94826976167015 0.016279648525321
-0.790161145460641 1.9078064714099 0.0305482214578302
-1.28051383344521 1.82283606351109 -0.000970216106376512
-1.73841107023867 1.70255948214433 -0.0738389626683839
-2.16945599513271 1.57109884606192 -0.120024149887445
-2.63642975801855 1.42094300464914 -0.142500666556264
-3.20472058110868 1.287681421242 -0.141439059435926
5.2075794383095 1.231118773516 -0.831058663035362
5.018546624908 1.29076979817031 -0.781902393262125
4.75793336757159 1.35080494859746 -0.726990452822071
4.43950511931934 1.37820704116779 -0.629111446225547
4.05080311942069 1.44493019464393 -0.541352295605246
3.6271604837923 1.56386111438005 -0.469385882703127
3.16388624606967 1.58233782223524 -0.362141632945777
2.72721426614547 1.68567713367753 -0.35304193579496
2.27623395479882 1.74831314931856 -0.297851355044402
1.81343999567242 1.80788212264247 -0.23509073378742
1.34222807657319 1.83611801673428 -0.179938704143108
0.839570277859389 1.839755465015 -0.161222275486824
0.290157976416206 1.82303562084917 -0.15704798198083
-0.239119035241775 1.80235230939017 -0.135675750738797
-0.743115116108656 1.76609179148236 -0.131195970017101
-1.23967205732547 1.68608755897205 -0.13942680007514
-1.69916904085251 1.55513800876673 -0.165068405908139
-2.13811296180475 1.45043717307877 -0.168797403626458
-2.60892924864231 1.3254019451932 -0.182573901948438
-3.17695800324857 1.23140687693725 -0.177969976332943
5.19844095540635 1.08218442830188 -0.865367520260633
5.0218129736009 1.10418416515865 -0.874684887317744
4.75824458892261 1.11799490359099 -0.856500755561411
4.41636992190736 1.14332351982547 -0.808415099533401
4.02491404287079 1.19071192273164 -0.726800328687503
3.59224897392017 1.24489168648274 -0.639814698818498
3.15050950971065 1.33580056891836 -0.556399956237056
2.71492136559375 1.43794965101021 -0.476663363131115
2.27573428364089 1.54415061969708 -0.414960301700159
1.83571737483058 1.66152897584721 -0.343737506745501
1.38289350377396 1.71000606660695 -0.284634103974817
0.910059832004226 1.71624800552479 -0.259761330351867
0.36576137586218 1.6834096704308 -0.235690961639115
-0.137071888997498 1.64865974091099 -0.216416753626869
-0.609477381493541 1.61220966447512 -0.211880388368864
-1.09595698229197 1.54946396612775 -0.0996775867160177
-1.53343983810767 1.43273758947377 -0.163306154236412
-1.95537444618803 1.37719332167459 -0.16769382708929
-2.37727068741218 1.30534018900198 -0.201981134375074
-2.86592795186974 1.23379820151238 -0.208957509015067
5.16784424585191 0.859259679783349 -0.885307902772212
5.00862839501191 0.84191254774795 -0.919603037823189
4.69915674312307 0.822024177821542 -0.953514605108688
4.3199840825926 0.83561296158641 -0.961724719252484
3.90885358944303 0.863236968745134 -0.926556246007205
3.48633931364221 0.926222902312378 -0.858287241538991
3.07166407396339 1.04816994058762 -0.772181635090582
2.67322983834798 1.23690023274585 -0.675518292646867
2.26667620699351 1.40983683913516 -0.553867034048727
1.84285523906446 1.53236726764459 -0.449562337994583
1.41737331831282 1.60073981662942 -0.371164308879241
1.01024281096652 1.61084780819271 -0.331129989719161
0.480479797896264 1.5494732203924 -0.275229776052263
0.0162486529995777 1.50135600874697 -0.240407696527538
-0.395019614949691 1.47474666945002 -0.219803004796954
-0.82000707302601 1.40456033706515 -0.142480247909203
-1.2232581778117 1.35623821843214 -0.0830657536267414
-1.60257874081907 1.35482790467461 -0.116076900574212
-1.96626239465232 1.33655291532017 -0.155475900002118
-2.32755054412165 1.29473503910156 -0.200024029700598
3.93038295604735 -1.94286977958198 -0.17595933913154
4.87069686843315 -2.05654780689306 0.571546696186978
4.78510770934455 -1.7655815492154 0.623226608376941
4.0943880722744 -1.55976311176414 0.140076821224025
5.69095414737603 0.681749780522116 -0.818924904554779
5.64417372370505 0.639853802404791 -0.579432749014893
5.72515416036873 0.609072979295166 -0.368505798429203
5.52055239536553 0.936620467516894 -0.174040321337592
5.30829660216861 0.646870801951264 -0.25969076916137
5.31460101297358 0.49860596531703 -0.522220474415692
5.3317296178429 0.77345897058619 -0.812168892985615
5.58321787893246 1.00060570429022 -0.914961732658842
3.96608524479212 -1.97072267301366 -0.0562967500091877
4.04069966199622 -1.98782377008927 0.0416937726457621
4.12827075358399 -1.99882020302896 0.114572176142633
4.20778351506408 -2.01445475701115 0.194736020306739
4.29135741018915 -2.02643097699489 0.266111345814836
4.36730224383843 -2.03249963197932 0.323130557122602
4.45787332757281 -2.04254553083063 0.375520884682692
4.56128506442351 -2.04737182962807 0.427126301349064
4.65424217421756 -2.05771352978106 0.476676661765051
4.7533871988912 -2.0615826490633 0.519401122119875
4.92290000592692 -2.03477239886334 0.606101474685722
4.94327242060001 -1.99678582974754 0.632689643884115
4.9387974422873 -1.95420199272128 0.650788560853135
4.92682751297929 -1.90607546869431 0.661390671647511
4.90364207377787 -1.85373080568773 0.670300943488134
4.86192173939766 -1.79837416818617 0.660728082176119
4.05684155052726 -1.55167229608201 0.122191482140999
4.01884270861786 -1.55625166222794 0.10228857022544
3.97648392733953 -1.5643762519853 0.0818778614628837
3.93559286163479 -1.57803769697664 0.0577819802875474
3.89647311297704 -1.5934975926057 0.0363384754511703
3.85416488698833 -1.61730361930295 0.0114308799084669
3.81808526457212 -1.64317900492123 -0.0140509543489392
3.78539783357247 -1.67333543911515 -0.0448687659282811
3.76976667200646 -1.70224846814756 -0.0885625008337127
3.76362378004328 -1.73683257756321 -0.132755559674551
3.7626535790209 -1.76259545686233 -0.172251454835465
3.7593915876637 -1.79218672974225 -0.210060658970306
3.74611083706009 -1.81943723749102 -0.235827623200741
3.74047675244942 -1.85511331151685 -0.250447004948427
3.76910465674785 -1.88776232404722 -0.267191190958097
3.80984587042728 -1.90993369456137 -0.267339037209271
3.84892419764537 -1.92201216303721 -0.253638789456566
3.89230624603278 -1.93129887327423 -0.221838767560747
4.00742713311264 -1.8729663554082 -0.251198288819032
4.0835643174552 -1.7916249781607 -0.330250454085112
4.15742121730917 -1.70315248880208 -0.397177931772325
4.23755420363273 -1.60863121565181 -0.465413281265201
4.338167503366 -1.49451484596149 -0.529922537540339
4.43554661887663 -1.35952353485733 -0.584559477601889
4.5337906755122 -1.20539098845607 -0.646779285408553
4.63339105207508 -1.05587620866569 -0.694753484600055
4.72837226022743 -0.893857579650608 -0.75101222748554
4.82868273571446 -0.735865494519181 -0.802377841881083
4.92907518013225 -0.560219556601835 -0.844006800270996
5.01627307898696 -0.384707308254761 -0.881071916530892
5.10257225510702 -0.21103732850719 -0.910465435112041
5.18647483873586 -0.0586392992145551 -0.946105590886781
5.27368983269788 0.0958997941824833 -0.997386117417676
5.35623131770585 0.23311050374075 -1.04074921348747
5.42365461929685 0.359860561097679 -1.06919400763335
5.48796164743691 0.477867762691772 -1.06837656042499
5.56613319610453 0.579792639390804 -0.986807699347595
5.6399248111654 0.641601180922858 -0.896687476587038
5.68259896937259 0.675319462182343 -0.781813659422229
5.67317259876446 0.671104777700264 -0.747139828261544
5.65979326349623 0.663370284571626 -0.711223650859364
5.64878144204633 0.655528881308124 -0.672360809124228
5.64556708725704 0.65289191856528 -0.636775930298384
5.65383104016056 0.635801986363772 -0.535168967947774
5.66412263045109 0.634135235713364 -0.506260469242941
5.67797314008128 0.629886049427689 -0.473692461904318
5.69323107669787 0.624242642244535 -0.439606940750477
5.7071456609868 0.61443429434695 -0.410090596619553
5.7515688844515 0.624092201788583 -0.319247743207536
5.76365983014544 0.649280150977007 -0.27435489372134
5.76757291681538 0.684771534288197 -0.24138046304453
5.76650316495405 0.727841490421054 -0.218818273645636
5.75641121267748 0.777423206017366 -0.199626052826385
5.74134097659442 0.825182816851759 -0.185374566496238
5.72218544913635 0.868525774830045 -0.178344945276816
5.68320125865773 0.904078019737387 -0.175405856942178
5.63811512076031 0.925842701131629 -0.174476165470604
5.58214512543849 0.939627379342005 -0.17589271441279
5.4837299522294 0.927857122830757 -0.170947329939574
5.44840009867322 0.91394114817755 -0.166055942040162
5.41774123289775 0.898191852685903 -0.164659700853847
5.39160612586744 0.875436560483103 -0.163640799672432
5.37082642443672 0.852994558265855 -0.166186341862632
5.35224885262834 0.825957044486852 -0.171847612878112
5.33299767260141 0.791728905466559 -0.181630447069732
5.31926827519917 0.751207802656198 -0.194743187765829
5.30964401014513 0.713765433665102 -0.210915549835937
5.30654556791432 0.681283622063484 -0.232880087947117
5.32841157916108 0.798712078376195 -0.839812082503713
5.3349789016182 0.82738408265757 -0.861615235094592
5.3462802155582 0.860343882293816 -0.87614477278503
5.36144437601399 0.892826560974032 -0.884249999914543
5.37814950360821 0.923098568725454 -0.888680213573259
5.40457252287095 0.94818826761911 -0.89356598297369
5.43695810615649 0.972288695906361 -0.899213456543884
5.46809330590917 0.989144144333316 -0.902178214698343
5.50680699636717 1.00020753420191 -0.906267864582705
5.54476456926706 1.00410438012301 -0.909830130020066
5.62298860759151 0.989255660821 -0.918282542258207
5.6549237573397 0.973756902130686 -0.918109939031057
5.68136692941222 0.952755540359752 -0.919548057715362
5.70463050089811 0.928660163303465 -0.91866152034383
5.72154947379744 0.894729915425636 -0.914513072773131
5.73071149240384 0.859380318889918 -0.908761319001532
5.73261258441204 0.821000398045094 -0.900391874605705
5.72896649925623 0.784406315222273 -0.887784662309965
5.71778519938727 0.745965564780655 -0.870884726871259
5.70664771720559 0.713759645644695 -0.848231121201234
4.81001591052251 -1.97248078756478 0.669261856247526
4.80284179668193 -1.91425331379294 0.685407487115335
4.73834061801386 -1.81401314591875 0.629910466058263
4.68101912303539 -1.95504797081364 0.601625095310319
4.64655683579775 -1.87091105611377 0.568023057434019
4.64186274977909 -1.78982809830876 0.511091126917945
4.54982616039446 -1.95353230244673 0.517279919781614
4.5262285916053 -1.87010777326675 0.471667337863622
4.50364589211632 -1.76741183096939 0.390328201658609
4.37458140516636 -1.92462526892832 0.417211790414878
4.369866311789 -1.83004479085445 0.37152093121172
4.36355978403624 -1.73871567048334 0.309599500040448
4.16207872482891 -1.87226792790681 0.283788298374758
4.25036067899122 -1.86579694388745 0.338012252117236
4.23492002048264 -1.74895947832325 0.28461754931347
4.08045317217914 -1.78082102582204 0.22582018305435
4.00138663607935 -1.83671181363796 0.156623196909122
4.09400709482322 -1.6516086865331 0.197518810121379
3.99806214843799 -1.7579017081963 0.146095379807186
4.73329179778753 -1.65188926768722 0.463358824073009
4.62345526862931 -1.61024852502187 0.349749302318947
4.508545650068 -1.5813652166589 0.27058949537757
4.39385522801528 -1.55652464346432 0.189254601287609
4.25935252195738 -1.52146925866645 0.0574959530536757
4.16462459407331 -1.51054886663178 -0.223340264169005
4.82869240582519 -1.53847370953772 0.283637731112304
4.65942658026222 -1.45358260977034 0.245599178142304
4.5448156675529 -1.41117000754728 0.162897813673228
4.46588182494791 -1.38924725440097 0.0895264183886413
4.35521176174645 -1.3583297955284 -0.0467021270141064
4.94350832074765 -1.29809988543993 0.321597651267975
4.77494098560537 -1.2900437412223 0.204114364296365
4.63800912886263 -1.2673923668436 0.0995181056822962
4.54444867850998 -1.24416101054311 0.0294771217665354
4.45625918240858 -1.22386773637582 -0.0779984553178154
4.4001919374335 -1.1745549903353 -0.334712219000035
4.94698897914883 -1.15307845221704 0.220160514300244
4.76971501057678 -1.14302803231573 0.100801493239827
4.63210251595663 -1.11395241705958 -0.0110701377433159
4.53430101794401 -1.02850318674168 -0.223550238077637
4.58660641289921 -0.90527345103665 -0.549307029864489
4.6414886585543 -0.86980914755176 -0.256887233268417
4.7518493717805 -0.9676990698108 -0.0365687798542391
4.96782522680641 -1.00637202596806 0.128442394022333
5.06957913658227 -0.822459392350367 0.0892790399321884
4.90262430496043 -0.788853707797033 -0.0552694328101569
4.79702927846011 -0.616280570037871 -0.36993983514402
5.11886100215584 -0.604052609495128 0.0157337385228687
4.99771309520363 -0.536228014362855 -0.140625372234316
4.78371362365125 -0.746400331979547 -0.195216500748675
4.90118283961654 -0.458374644266139 -0.413077529194175
5.15316643046237 -0.407242691111687 0.02179510221001
5.06900836306788 -0.360722082168546 -0.150464013987366
5.01981958750492 -0.299250945005885 -0.482368201150146
5.11302312293313 -0.0884572477855667 -0.760579298700921
5.08010129712208 -0.169627429088783 -0.339933830526688
5.16396903563224 -0.192960022109579 -0.089975049748629
5.30422339322696 -0.0581045336702834 -0.0197245849287694
5.1513323102326 -0.011564103044466 -0.218598858392027
5.17647604244543 0.0294036739269059 -0.533523671350028
5.2776384533493 0.185643213112084 -0.184967522702369
5.20302790774637 0.186903971500423 -0.395835909810947
5.27212528097171 0.282296267926597 -0.769607642306471
5.30395101676655 0.375742528122813 -0.22091286551357
5.2578358806483 0.340202449626681 -0.50271763101997
5.30815084138222 0.419348507007262 -0.796442514536177
5.33234988771827 0.544147438938274 -0.40685101727033
5.34970873715647 0.589749548854858 -0.643916052134981
5.37003671723013 0.704748716841537 -0.374628638743917
5.39390636262561 0.701327075069975 -0.47120010294869
5.39301003432957 0.743790694660699 -0.637350708519148
5.37289681711587 0.861606856944945 -0.781441712994659
5.51374239767788 0.90766010909964 -0.742416858509927
5.54217681909054 0.842179647958715 -0.564574945997315
5.48786976157136 0.869793989313665 -0.321905778317297
5.67484688153071 0.847824470870641 -0.318557684639506
5.71336309789433 0.720956000609202 -0.41106177992127
5.66319783176942 0.74297899816374 -0.602303924068678
5.70529303132226 0.805174678720715 -0.775870437141896
5.62954600299692 0.869833752498258 -0.739735749641406
4.13829446108662 -1.89506828620429 -0.0780439158192719
4.29744487913488 -1.90490642460397 0.0628305726627299
4.49806197741558 -1.91577305366568 0.234175913685437
4.80707983442545 -1.95438019665431 0.402724514046997
4.29681264309559 -1.72399541775925 -0.107840848146307
4.48140430347816 -1.67836287821261 0.0773116052817553
4.65543051328845 -1.71869776427592 0.216157420534379
4.88695564371582 -1.73008885336453 0.311365234297928
4.73957965479318 -1.48668009141613 0.200792158724885
4.51318174280953 -1.45783063904472 0.0630825883915992
4.38420062683945 -1.54962510692626 -0.182409852420256
4.44410971644305 -1.34421513439017 -0.424431844142107
4.50128920158019 -1.27268393391429 -0.122648499037832
4.74799819366728 -1.29918831248047 0.0149257282932957
5.10310734377647 -1.23601905020053 0.136055317163813
4.89814730023063 -1.09193245780242 -0.0924192987247319
4.64982679248361 -1.0871890812368 -0.166197914475088
4.55198039165881 -1.19683391126944 -0.342916755443361
4.68090798063269 -0.953339922272805 -0.548609892235035
4.85748383564818 -0.893601752010091 -0.315742415067292
5.11904328971969 -0.948919943373427 -0.0773355456472741
4.86459369735247 -0.731182906220313 -0.52416383484975
5.17602155459829 -0.675288989368103 -0.28324315139406
4.94369757112307 -0.557693385753141 -0.713818771555285
5.14389622196338 -0.492362894341419 -0.466609511518447
5.34107838647031 -0.581894803679187 -0.051177507031467
5.13676401301384 -0.300004699022862 -0.701108103541534
5.36211566024322 -0.344086028458015 -0.356243131415666
5.32763276345868 -0.201326754907579 -0.535206902422832
5.28650250659857 -0.00127803792615968 -0.804360233321874
5.4394987845091 -0.0992185486777344 -0.453555511129606
5.4290033358078 0.0804352418815115 -0.62277822148685
5.50295717533724 0.153135822492544 -0.407120959786915
5.42523563688786 0.249318846499277 -0.887632507135491
5.48493652568661 0.338717798154501 -0.810589659789261
5.51490956040958 0.44433647617373 -0.721635125195495
5.50919294949982 0.282247063897256 -0.546113991790345
5.5607226587234 0.452006090515581 -0.426865882692219
4.00095720735695 -1.63209615751376 -0.138869322029578
4.0407843849476 -1.67094392064129 -0.290473700163074
4.28434903136721 -1.35750021784677 -0.269812471203539
4.31884671190059 -1.38949293293407 -0.456466328747398
4.47460320628197 -1.11400370285003 -0.532205809862086
4.69089458569021 -0.744161814438142 -0.478350111123451
4.74348736338944 -0.694809211810993 -0.700927594293345
4.90067405624798 -0.449580111880913 -0.686695677514996
5.00270298094433 -0.287032883028811 -0.736878989713153
5.20017751737972 0.0954665353849469 -0.689088157869207
5.26634874088877 0.233194864198579 -0.92869709643407
5.36781295390091 0.543955617854055 -0.944765135346922
5.40581703493054 0.660066951353751 -0.980208118901194
5.47438190359646 0.81784724547061 -0.954145884199246
5.6274639189617 0.788222435079309 -0.936036793711318
5.58140932040386 0.927957295343087 -0.93336832699164
5.4656914368342 0.8972757876187 -0.929858887616796
4.97592959068227 -1.66027046242911 0.519822090354845
4.92175624388659 -1.60174988760496 0.527212969703132
5.02593499124445 -1.55968512132092 0.447373862047725
5.05665773871102 -1.43710224619144 0.402923569687396
5.13037872303929 -1.31292748091844 0.272305756914768
5.11496099997017 -1.18260355253399 0.327215498712267
5.19873685904709 -1.0777317852306 0.188774980320868
5.14955856127203 -0.959125100208599 0.269909971869817
5.23981152291898 -0.88237986678841 0.0706226273433774
5.38323418192306 -0.36027417356425 0.0758179222022029
5.41661569414149 -0.354273399961625 -0.0467482460854258
5.43192934496239 0.0142950606869563 -0.136402632809821
5.45185923826972 0.267346928581093 -0.186600145421595
5.46766110854975 0.425316386411381 -0.170385798817952
5.59100862942111 0.566514617772164 -0.194477217992533
5.34500406568854 0.621740315894112 -0.206706081193809
5.52835945290197 0.662908376567437 -0.164204168184008
5.67141465576473 0.703080087361025 -0.206794753079823
5.49142401196777 0.800790927641487 -0.138392859078091
4.94931226054729 -2.06878979194909 0.951248855990625
1.0680389814129 -1.94836402099128 0.297845585712573
1.1396481695249 -1.86555309799674 0.230935199299925
1.20927570849665 -1.81839213794686 0.19571880648469
1.33626836043237 -1.75410790970977 0.145567616635865
1.49834219751721 -1.70346192006964 0.109769167064852
1.66709058241648 -1.66822654940675 0.0680345150161803
1.82798309963889 -1.63579706055621 0.0266668394249685
1.97596475510681 -1.59949364093675 -0.00637791076963881
2.11066879297739 -1.5534311883615 -0.03983341126676
2.24056575519056 -1.52808596021337 -0.0568221438616967
2.36907019400623 -1.51255352239571 -0.0636861249474428
2.53811069275375 -1.49729935344956 -0.0657140170459136
2.75603477634242 -1.4682288850769 -0.0457104306030314
2.98646549910724 -1.44184914607497 -0.00316369690581891
3.21294742326993 -1.43289491949765 0.0583756244960022
3.38787320833781 -1.43459261069554 0.120765613353885
3.5412048537998 -1.44477933618434 0.193686073154878
3.66199287825965 -1.47090156368368 0.269849748602689
3.78831387075597 -1.49683662063846 0.34040650519667
3.91952454641326 -1.52496533351764 0.415071845336996
4.07653566662883 -1.5551825114719 0.50486396808773
4.22135665271186 -1.6003426734927 0.588673767224446
4.35714491485764 -1.65233949545395 0.676892429827841
4.47047885987216 -1.70585171374165 0.76569463911442
4.55685734708983 -1.73925435911108 0.821324536815154
4.65841390933648 -1.78441114182204 0.87910011911
4.77803227115916 -1.85415768121926 0.931888014332913
4.87661784887796 -1.94162803748983 0.964740532465959
4.89348655754889 -2.14312141532825 0.952246003916148
4.82022289053732 -2.17793472657839 0.95452304152727
4.67913170258766 -2.21403911030496 0.959910916981264
4.53429980840631 -2.21680007008426 0.95722236137677
4.41872585175725 -2.19657214824951 0.983184881217404
4.30455900941795 -2.16853968934515 0.970920144870429
4.20497423843031 -2.11486338926414 0.90469474061133
4.09031048940479 -2.06576511310446 0.801487080578599
3.96374246056919 -2.0348410122867 0.699788021063772
3.82048134532424 -2.01138173468982 0.607087565317907
3.67070165884449 -1.99542748918679 0.531435649877358
3.50795587879988 -1.98326139404285 0.474425846097856
3.3468275729722 -1.97781062791843 0.428566728170461
3.16189650925464 -1.97633909285129 0.401621446343181
2.98235234938308 -1.97893574429185 0.383752734834888
2.78487644764891 -1.9876729114332 0.366596341886159
2.57260041348296 -2.00877347805309 0.359050664596823
2.36722968866979 -2.03774024316442 0.35726209485582
2.16597999963396 -2.0623106627127 0.36733056808645
1.97396369096077 -2.08785840149673 0.391969008306945
1.80212561850434 -2.10680635506719 0.422568480495341
1.63198077688172 -2.11386430085363 0.450655572321904
1.48626422004433 -2.11309324838024 0.472584369447123
1.36012432046446 -2.10220237287712 0.472401308640921
1.2395946430117 -2.07810643406447 0.447462849273981
1.1391149120135 -2.03280787812031 0.393572616975439
1.08325566481178 -1.99273743133277 0.346512415268698
3.08980612336296 -1.87254738530475 0.180886599296463
2.21333290762405 -1.80970632155492 0.0780156490138109
4.22581590923264 -1.71517733663305 0.492502808152826
1.6032472049439 -1.75300517173205 0.0916177429426627
1.22132035256389 -1.92790206537347 0.246130128316155
1.69969059140415 -2.02473451169205 0.302067367475598
1.3582074461489 -1.80280247349113 0.149972322508318
4.1007539770494 -1.87319763203832 0.400270284663723
4.33734469866063 -1.96877592177366 0.546161401382881
2.4925607765539 -1.74848031788141 0.0409855449205883
3.67625529197537 -1.93532740286803 0.277178418215245
3.9445561393551 -1.98258136620654 0.381337651889762
4.13510158749006 -2.04729478177309 0.571017726484063
4.74973115649506 -2.19299067574491 0.851120343875244
3.853534436895 -1.78643732989954 0.249401553588135
2.34967182591518 -1.94866359660192 0.191594330393084
3.42639190188979 -1.54432522941474 0.0726861591661769
2.09656332822233 -1.67716491149624 -0.00223412847224733
1.38332741877077 -2.03886456717623 0.346055538808813
4.3518833074859 -2.14568340278446 0.774973172021105
4.5430511102447 -2.20221935998411 0.85877320173667
3.71642857315369 -1.57865836111511 0.187124745850408
3.96992593268882 -1.65403469482475 0.324364122314217
1.93892233387365 -1.85514442736815 0.118977153759571
3.02353671912214 -1.56150550952296 -0.0129140856981367
2.72342685695161 -1.91238913429802 0.178079789214815
2.88072027852081 -1.69132055629582 0.0291029888452887
1.72952797360733 -1.84434926868993 0.1267857168103
1.49897591715543 -1.89037809806454 0.18710991032375
2.02826514445384 -1.99022281086284 0.235380990406213
3.39551352381823 -1.89372554584642 0.232378584466307
2.59533158370303 -1.59363603073892 -0.0462168991459825
1.87761920154878 -1.70618346109177 0.0317065416064069
2.31447555688364 -1.62077984570842 -0.0388608235309743
3.58021041973136 -1.71395721180638 0.13044641816671
4.52502032354946 -2.05108723170707 0.675833432260172
3.27086265445991 -1.67588898506192 0.0658460062460185
6.12617697238253 1.17628004876561 0.338373673304387
2.77737212997137 1.51433301840105 1.73880749951072
-3.07692082113411 -0.26175913735529 0.809954617891592
1.16522267775658 0.496840034602458 0.781953814092484
-0.287290111941088 0.337790225197184 0.601685151561564
6.09849409824046 1.09781898333085 0.365802712678954
6.05061256643055 1.00822165945305 0.502901487654942
5.89185766255397 1.05899756856033 0.634316702152925
5.73619114463153 1.09023702811697 0.755869257664424
5.56965357261989 1.1304004723178 0.880281370076013
5.40093615931336 1.17190321733717 0.988492139842459
5.21615155535527 1.20988925930825 1.11489950613282
5.0164354447528 1.25111893902321 1.22034539002489
4.82502740787843 1.28817737974295 1.3168232919199
4.60942787653805 1.32781853445391 1.41146751899006
4.40583478923235 1.36635642129038 1.49866893510843
4.18202197965933 1.41115044480754 1.59073972839221
3.95169479851568 1.46283603200828 1.67118392635403
3.7356245205599 1.48767061166186 1.70867864642244
3.51643433608846 1.52185402155011 1.74570470476882
3.25797099649654 1.55536621492562 1.74350841280672
3.01772488164389 1.54398378091387 1.75298360346895
2.48454238363761 1.44391642706929 1.72997817709571
2.09855712548057 1.38039410072454 1.67610887954841
1.68483728991021 1.29110559454395 1.60598506704621
1.27053261838929 1.19890160210202 1.53231003907797
0.840458356887238 1.09446577915615 1.45319500347673
0.452606069722924 0.992245531149401 1.39300397897834
0.0639183204910006 0.87691452182199 1.32378092228166
-0.310304516544737 0.725679925012961 1.26263103845099
-0.638808774381849 0.602994391493751 1.20778997655315
-0.968134926719679 0.481819544051731 1.1738143205029
-1.31659303785091 0.370459390299813 1.11231854510584
-1.65741505027159 0.255578919323194 1.0768468877282
-1.94925642364374 0.172181325106416 1.03257022136959
-2.23062987567464 0.105096370760889 1.00738441381483
-2.50099016639672 0.0550820441594333 1.00817327016253
-2.7549413099963 -0.0108023321208413 0.939449019513132
-2.97142913824776 -0.123968807216436 0.849832530137743
2.56499336892377 1.41048916518829 1.63434156887892
2.18711237439914 1.30607990891584 1.52733485166152
1.79885280411292 1.24984029534797 1.4478028559614
1.39691398046406 1.17185716902841 1.3635033686639
1.00069652920275 1.06396363097985 1.28690145575461
0.580992095950205 0.93924470360578 1.18494132004558
0.17655663783816 0.809718934715851 1.10507589109287
-0.180137839752999 0.686659783933177 1.0131200691948
-0.529976364160386 0.554396869425952 0.935976685581556
-0.828217484432896 0.430597442910075 0.889253257312857
-1.1604742759607 0.303699085177601 0.840793791437639
-1.48023589683544 0.208609690709924 0.784077618719553
-1.76414697247483 0.109556407725625 0.737246422317271
-2.07323318649301 -0.00625299352721662 0.682397955584047
-2.37153186888654 -0.0945378436880539 0.674703160243862
-2.63479373830357 -0.143160941040682 0.650645525611733
-2.85193006875261 -0.180526009399093 0.659318995259733
5.97071643014791 1.13972821988059 0.165453932006003
5.68368276639584 1.05562392282798 0.130029707486976
5.42474835938851 1.01151713446224 0.194889881664479
5.19444259260743 0.980850586883534 0.264386534071453
4.85347481191788 0.937960448658815 0.335329894652622
4.49108599426212 0.881558702723974 0.387986872188296
4.11908120077777 0.80528442746637 0.447683367899012
3.68676805688855 0.710291482609369 0.489810976516152
3.22098476482814 0.627891297983464 0.542134339091222
2.72491070004094 0.584366773028924 0.582394798716631
2.25750494380267 0.545456486213242 0.60034630571523
1.90486445278967 0.50778812489525 0.604962480886176
1.56265548292961 0.458857800906936 0.592664818508103
1.25059637749867 0.402066807016118 0.535139226408715
0.903957444053554 0.497158958884647 0.499007414108441
0.549840422484606 0.577462297078991 0.479665384233268
0.192737980547662 0.616152497855941 0.47501713926473
-0.146611288849287 0.524351698732449 0.530602796765266
-0.420788029871391 0.304292561155892 0.601247218237098
-0.681388028487059 0.215889510142642 0.602870087111105
-0.948197877676905 0.160080496350406 0.604074389198869
-1.24030236593937 0.0809751765815918 0.597312140646677
-1.52720125704814 0.00482623540584092 0.584978624121149
-1.79975652208191 -0.0807090193329978 0.564526894232538
-2.06926371808644 -0.182948237306357 0.552005296579131
-2.30586070255493 -0.298208650319259 0.488276679048345
-2.52564380261149 -0.468210660268764 0.3908616648784
-2.69447460068307 -0.528856106981128 0.586487515904644
-2.8262959602432 -0.37975893594404 0.756189356389502
0.991009668118636 0.497619814511461 0.890032170673079
0.731382822913329 0.429886555095216 0.925937877181989
0.458556219246763 0.395299423558408 0.888430019881491
0.19773289722396 0.401477846408137 0.848166217015434
-0.023116884599947 0.360748616627462 0.784514231567533
-0.204697101673478 0.332952564667523 0.693382654608473
1.18500003134316 0.395342416979212 0.591663686991074
0.944061678591978 0.468669235369459 0.539632259460512
0.636549314726731 0.544788581106144 0.513045283997702
0.342140661743851 0.566677068912632 0.484200410577621
0.0308572633303186 0.579678642284299 0.505654351585909
-0.166150993999781 0.465582858570428 0.556220687671512
0.0235211089783841 0.485566912979985 0.606244566720158
0.276624952104767 0.501674260723381 0.772831138767768
0.34720359592763 0.533024295789723 0.616072797421982
0.585249436332114 0.485320937300285 0.851533924048864
0.643794618190346 0.561703604074556 0.636048914712928
0.862010055785562 0.538860973165781 0.770118570805533
5.97580396052601 1.03231204244351 0.357923826613907
5.76883863744193 0.992104265187792 0.49170912979717
5.36723024504454 1.11062123368317 0.645963917788682
5.03071097848841 1.15227907637594 0.766227942191336
4.53713938894558 1.13932590940222 0.931371565513204
4.03996311254621 1.10708404070365 0.989501473874038
3.52614845690824 1.06466223402691 1.03536676136541
2.96866110814552 0.973229181235279 1.1481992470587
2.32116420280373 0.880189657118666 1.17448480040263
1.95905664680291 0.830066380255281 1.17758759026442
1.57470180508377 0.764554929058088 1.16785631696737
1.24249760944049 0.701392037798192 1.17186990503491
0.634337937530953 0.479324387001688 1.03397439844151
0.0097479750383791 0.3871366776002 0.948339248474662
-0.332133290701051 0.275709789645229 0.871336848086118
-0.710266495895199 0.159098190095854 0.801390574557271
-1.16134803048515 0.047333962492711 0.762661375777197
-1.5249370379191 -0.050399608872548 0.782941446837433
-1.89623017519621 -0.166806472632542 0.764281535735993
-2.2804890690581 -0.361379031584726 0.730657616993815
-2.51680778105012 -0.477426886898039 0.620165888806995
-2.65355735017733 -0.491630079779452 0.659637934588491
5.12415352901676 1.0578084721999 0.410938722945996
4.6180310122666 1.06333306540988 0.519125170697205
4.12000688610802 1.01948984613803 0.599166357004512
3.5464049686372 0.853328014816683 0.548925019535486
3.08544126523621 0.806223064712095 0.597997580419041
2.78354334125137 0.781857202724157 0.661912698183148
2.3540434230882 0.738728253446286 0.730036068309206
1.93340033064022 0.647077975217422 0.767052199879645
1.55256804439533 0.539380068527778 0.780478320918469
5.55842019325921 1.06833689257375 0.729320831573952
5.20049681760624 1.11631977997934 0.893466368402861
4.87000417896655 1.13340997338172 1.07823630756168
4.45056184718027 1.18739538220523 1.30637576759848
3.7806537140813 1.18172335581465 1.49542817036416
3.34152525677618 1.15069985934426 1.55298759622311
2.76870557254137 1.13994348804521 1.58906322888608
2.36509002487891 1.15012714510375 1.59593236714396
1.84541723290231 1.04998047431309 1.50915114987872
1.3167563338579 0.940111727251938 1.45716378424083
0.769500223588208 0.718775752022418 1.30409564205033
0.216596960123334 0.568390500999502 1.19008699310049
-0.11391970457273 0.44052276373257 1.13704006380495
-0.478076930583865 0.317078668066675 1.08542143036657
-0.785298412551881 0.208160888459994 1.02591667273796
-1.08279950183011 0.112231471503124 1.0107436373109
-1.4075961569914 0.00854277794365981 0.983992018687858
-1.98381817339727 -0.105610667517075 0.980192662095966
-2.28784611675828 -0.206040161304717 0.92450252151116
-2.5823326781524 -0.26297629657325 0.878013978214523
-1.78286756703462 -0.374834728444005 -0.995743597096974
-2.22274407208934 -0.0875408056603687 -0.0308671367904678
1.09899705244958 0.389011408585225 0.758895718853929
-1.80964544312666 -0.410934720300677 -0.925029759706947
-1.81708360085086 -0.41509429811579 -0.758830234938154
-1.80314810490594 -0.375960038901261 -0.586461784097834
-1.80750629293809 -0.323671515115465 -0.414578654406136
-1.88880164148438 -0.254140732150152 -0.261805181886481
-2.02918347357589 -0.196269581653998 -0.157940700432104
-2.17121830554557 -0.141193153163979 -0.0838807221058516
-2.19558428317298 -0.0494258658661656 0.0114398565124921
-2.09560603913289 -0.0182025808650449 0.0634865432009187
-1.97828237185916 -0.00917389383149278 0.0987605649087112
-1.85436693717628 -0.00876081632313434 0.135654391293589
-1.72677684982428 -0.0112251742507332 0.163769254259128
-1.59896123622977 -0.0122821703550921 0.195722942982566
-1.47156599259924 -0.0112029505262408 0.230946334441606
-1.34554027788179 -0.00801110323755681 0.269698456744956
-1.22051236013252 -0.00557290951423554 0.310867801596087
-1.09514128433507 0.00269922111981161 0.356203403289213
-0.966643303029939 0.0144972229045481 0.395386443656895
-0.84102255211599 0.0365899899471966 0.437379466972818
-0.717606158659432 0.0664674140599695 0.479012087534544
-0.597011595850248 0.101143198340922 0.520405149117888
-0.476889907214238 0.132369013795505 0.550683587844096
-0.361813362476831 0.168776611786927 0.581590234815486
-0.247258513152153 0.200552846968003 0.60494592811813
-0.138138414856832 0.231736087911449 0.622968276523986
-0.030649231525822 0.264606346050942 0.640483575465449
0.0732067744322355 0.296503120504356 0.674701708449414
0.175144668796312 0.324707925343957 0.714934544857958
0.276014768327104 0.349314403667291 0.754985046051689
0.375437034124955 0.370012543376202 0.794919818108669
0.483417518531363 0.383214477646079 0.811296335834885
0.593905356568358 0.391767830523461 0.830333137660688
0.706896297626436 0.393963470191845 0.851401733319424
0.820772217544235 0.404509795619297 0.859139521096831
0.933270712811085 0.402526370789743 0.847658673524062
1.03882301947821 0.39346665888632 0.807031264459414
1.11363342583087 0.373833306700402 0.691452119480194
1.09309406876623 0.3622043705714 0.5741027089156
1.00152951904159 0.349987549069021 0.508782868700962
0.889052229615057 0.342562237723206 0.482710326617906
0.773510249796136 0.330038652481945 0.462806249839739
0.659226498376308 0.317291802060211 0.434420323651602
0.544860261525504 0.301921432634452 0.403899497674367
0.433994381801178 0.282961610536281 0.364081830310919
0.327145994568927 0.257038611902899 0.324159456464491
0.220038796662931 0.226851470976321 0.285591128048124
0.113043922582328 0.191658143453643 0.245878786021886
0.00332958338792853 0.152643996645604 0.208837041599024
-0.109422137886868 0.112090033185576 0.167404524713508
-0.224075539765219 0.066510580552647 0.12380179708576
-0.3407031017468 0.0192879546680103 0.0738006669784164
-0.460156945062998 -0.0373417564831947 0.0230586139731696
-0.583925668244636 -0.0692782633947911 -0.0361402545386501
-0.709111486810369 -0.0887817701397915 -0.0986308258323841
-0.810399316501113 -0.102648046055007 -0.197755788680695
-0.894019630687659 -0.118502595082898 -0.318031397115173
-0.962228880146013 -0.129688852923214 -0.454027716052182
-1.00770852431134 -0.126435099929893 -0.596976736118575
-0.967122925890419 -0.116155476866153 -0.73285121881245
-0.99961519216806 -0.159060289466996 -0.830493478334085
-1.07487226798801 -0.19417751692708 -0.898657536197267
-1.18381569259839 -0.225607439928601 -0.949976822462899
-1.32001075250706 -0.263048930323995 -0.992249633343919
-1.46159144259907 -0.298623972762226 -1.02168532654443
-1.60695787985253 -0.33441158684403 -1.03401750834149
-0.955820135869688 -0.122097586684046 0.3479993043406
-1.17659883664078 -0.171649439549483 0.261591332270035
-1.45734531358636 -0.182619976118264 0.16832259063115
-1.77763708175436 -0.147485873198713 0.0956426734916141
-2.12762335493743 -0.10348115659435 0.0324615976160101
-0.977626468571267 -0.231065266345402 0.161138173763695
-1.42326484598662 -0.277107068887206 0.0234033074111605
-1.98204193369393 -0.216685528368485 -0.096450467983478
-1.01613672363627 -0.334853507859317 -0.059419295701917
-1.82357401533691 -0.293962270501483 -0.249942206726784
-1.06884276757766 -0.310747098578071 -0.375469741113276
-1.19991434872961 -0.419147627354353 -0.439986213354078
-1.74625763275452 -0.379601923637467 -0.4495721528823
-1.04517178365264 -0.178443431428303 -0.722038798023644
-1.25586374074371 -0.337179323455074 -0.710990644908471
-1.72994019873055 -0.446492527890872 -0.691057278159122
-1.18332156122047 -0.292071322294633 -0.902250899131752
-1.35158353932512 -0.355293147874496 -0.954660357425177
-1.51844513657328 -0.391118559194366 -0.982919982490082
-1.67280201829516 -0.42233561857121 -0.976867755863486
-1.78403117206453 -0.429929260134729 -0.932589661361913
0.800018132215763 0.361703084127569 0.838298319626804
0.656764364606114 0.321332761272417 0.80057963352141
0.481808719324716 0.306490205910475 0.767857866382038
0.288963015602327 0.275561306336307 0.722074939623364
0.0720023896162534 0.211055733017106 0.651266656813529
-0.486100898682947 0.0226168083828087 0.537646278709755
-0.859392245465621 -0.111453464074412 0.368284465662752
1.0615440146674 0.349498899710034 0.728913474515648
0.866506038713679 0.300259051723877 0.681746286070321
0.626196340184174 0.262784556891871 0.658564671249208
0.378947537251818 0.222524625208023 0.627148097453925
0.134300440510269 0.157799454163814 0.56467959468856
-0.125434535436364 0.0762701105426971 0.500560054448851
-0.425373120466928 -0.040307651810143 0.392943968954661
-0.790411572693996 -0.171181341511375 0.248310241753426
0.995160477672527 0.309617957573043 0.57215048989413
0.838087980610629 0.292114758716855 0.55364415926426
0.649773874238349 0.254312144201778 0.53105398600244
0.441609038017489 0.201621944967551 0.492063771849612
0.208826428956381 0.132173452433454 0.442833253619841
-0.0380113824516903 0.047730882446722 0.356383042362519
-0.330738196301376 -0.0574543633967088 0.17764733285001
-2.49391957349367 -0.252636540716008 0.486088805401984
-3.02591924047147 -0.540104007686472 0.777946115816995
-2.52468775809876 -0.351896410315779 1.02270475527174
-3.26111658831836 -0.331677571848054 0.802035749623611
-3.08917238942265 -0.268887392183006 0.621325734100432
-6.42851874891114 -1.24272643825575 0.0453162873355319
-5.09570636610593 -1.26428249472718 0.00217464828778426
-3.70466717977764 -0.895132070553131 0.458111078476371
-4.38838028236246 -1.27690021871246 1.1342380469276
-6.4110201060288 -1.33992413153972 0.0101412822201047
-2.57415759223221 -0.325316571734611 0.400551698629638
-2.67046555989715 -0.421787134824812 0.338499670806365
-2.77629467493495 -0.501812234187818 0.356742311249086
-2.89369572044197 -0.536230320535264 0.469802950220327
-2.97022688554414 -0.538222639037425 0.592093459126417
-2.94691764168335 -0.548294381712849 0.851770848461537
-2.83159225601252 -0.52971904801298 0.877817685197143
-2.70938847414467 -0.506310841161965 0.902211162410126
-2.60438348533968 -0.474516800009009 0.924072513735109
-2.53982898710685 -0.420660674197923 0.970267889185771
-2.60140031230975 -0.243842100150063 1.09936665418677
-2.75161380170672 -0.175796851479559 1.09291933640057
-2.8920461595148 -0.0732134445321048 1.01390644366828
-3.09135824941686 -0.11725358671527 0.927899718103019
-3.20940202469354 -0.219348654771757 0.872373064878166
-3.10871117463254 -0.288512533303261 0.6969656528474
-2.99929242953928 -0.275245360305522 0.606036593898518
-2.86031661459753 -0.273350765720581 0.549262279889561
-2.71903848117789 -0.239150572595467 0.538453183556553
-2.59293461588738 -0.206855110012643 0.545379121334056
-3.25264153240833 -0.305197425587422 0.745703363779301
-3.39681478074406 -0.338734033773732 0.744840954585547
-3.50830852702315 -0.386893250502999 0.754691116539384
-3.60455112731349 -0.446884178787668 0.737885776782441
-3.71661359946985 -0.518211011994736 0.737435964734034
-3.84062616563741 -0.564805272974268 0.713145012355686
-3.97650519348172 -0.600248415946305 0.684913356379926
-4.14032101746227 -0.640302756598861 0.657054548609999
-4.31238716386753 -0.679543939903301 0.657624992893403
-4.46940126252267 -0.728295625550687 0.63329615858827
-4.61786978166913 -0.766426903887033 0.587591595607593
-4.80176274677625 -0.798324369821236 0.569235553460805
-4.98104845555288 -0.837599490409657 0.539122895943477
-5.18124832936364 -0.878260830864079 0.509302633582412
-5.38523277630424 -0.910356242968951 0.464501317401885
-5.61114426600446 -0.959434021050985 0.401897456721275
-5.8400252568605 -1.03206330019353 0.356239820328992
-6.05833420221561 -1.09207668674442 0.314834265460258
-6.23535410279557 -1.19732828348082 0.238282055861622
-6.36958490479965 -1.25266506721987 0.153139560000634
-6.25362391386625 -1.19694629679139 -0.0426058791633737
-6.06217039249669 -1.13803126507941 -0.0359069116423295
-5.90955021095843 -1.06924102249783 0.0256490896939567
-5.74377574581766 -1.04778645757931 0.0587767399531004
-5.54882149469837 -1.01395551216721 0.0656687374162659
-5.36227543549645 -0.990558742340846 0.0986753684396855
-5.15966964352591 -0.941212591509007 0.141471844900663
-4.96748174441592 -0.899310456736847 0.169789565103287
-4.77985484723727 -0.86565230644591 0.218443616462963
-4.56888805645697 -0.817953045379892 0.277165957151829
-4.39028103485339 -0.800207106767275 0.32089108781544
-4.22831600993423 -0.766218837571435 0.373416948786293
-4.05192263063586 -0.706403380897673 0.430076635036289
-3.89738783099707 -0.674029193115106 0.466544300298985
-3.73231579177153 -0.62964933029422 0.480086003831851
-3.5722666157159 -0.558011181323553 0.501294151539814
-3.4301324156944 -0.516876015529012 0.512154551761709
-3.29488547926931 -0.464149045826157 0.512296812095001
-3.16731328980384 -0.401536841438525 0.519179568866172
-3.0935534319026 -0.350685931849203 0.561348675257024
-4.8952422026009 -1.23579440700262 0.0070347558773054
-4.67140568171108 -1.18260280057158 0.0497511634915009
-4.4400097983186 -1.1161797575646 0.11226108621171
-4.21751229845731 -1.05331471266073 0.149023619574771
-4.04613695910419 -0.981383511230293 0.144422053526813
-3.89036268977476 -0.903982610305473 0.137850716407272
-3.7464042479757 -0.834405918705682 0.139659329013506
-3.59730317580597 -0.767480007303323 0.145051660934322
-3.52009474290061 -0.732664159721098 0.143293141265371
-3.44183071284529 -0.716971421277799 0.196484791266373
-3.52700704954563 -0.786182517969931 0.284718186992992
-3.64011935836283 -0.864747914363017 0.358500910404134
-6.25125155134613 -1.38919505283102 -0.0378851315063094
-6.06291548267718 -1.36783716298763 -0.0354037808762679
-5.85597758384079 -1.35012434855937 -0.0192111140723095
-5.6287348148416 -1.32762252700499 -0.00414906213786773
-5.38874959690663 -1.30454938076319 0.0198490269730517
-5.15643346664907 -1.30368758018456 0.0601847824024082
-4.96380766720189 -1.31043467183087 0.101508191710304
-4.78218774178212 -1.30476542214871 0.170036526632158
-4.6354972215343 -1.28687432490973 0.234579198213913
-4.46489611403531 -1.26122807355266 0.342984684637037
-4.3285133322985 -1.24300036678884 0.455214922438933
-4.22450492832204 -1.23492148022858 0.572625852930124
-4.14200479544289 -1.2410744420535 0.679950237106198
-4.15791891492986 -1.29753714251208 0.809047907943523
-4.22618222005993 -1.3297219635998 0.913866637744761
-4.3290318066661 -1.33229471705323 1.03554867196102
-4.43780329551171 -1.16415106172498 1.19121852102742
-4.40275283406275 -1.13325334230123 1.29429742183892
-4.20422169473206 -1.16762952812115 1.31407179861072
-3.90040113170081 -1.12800811549588 1.29111040940756
-3.82352175557487 -1.13895831462063 1.14981035974496
-3.73511138996581 -1.06409568302623 1.03470517257607
-3.61675870630113 -0.95528842820733 0.988036121871426
-3.51933155610846 -0.872828579548938 0.967524698714222
-3.40969301321146 -0.775636989833063 0.968437117647006
-3.28712108150747 -0.681353850867801 0.988839054124164
-3.14682738520584 -0.608845909580302 1.00981902456234
-2.99460220643635 -0.543315573106729 1.03475293304892
-2.81099147750645 -0.475574378349524 1.05558158260768
-2.66838631840187 -0.42811870478666 1.06540722922947
-1.27444458802731 -0.0467482127759322 -0.814361851242613
-6.94841969893619 -1.25413564111558 -0.0500659947422982
-1.54941949461322 -0.13260826138968 -0.439652045505336
-2.39299487801171 -0.239082688007628 -0.467618993681371
-4.21726689714045 -0.860167525490611 -0.888216878997946
-5.56772920414029 -1.29418549456992 -0.487695284410433
-1.31784851284143 0.00357590869827186 -0.854487874132815
-1.44700582564319 0.0545573416254365 -0.86852302700401
-1.58242561964589 0.0956081391900915 -0.870824616096592
-1.7204038146645 0.101377461938518 -0.834783695125596
-1.85118227811154 0.0757818207737441 -0.766908144793011
-1.98219461628818 0.0459145828198805 -0.697438240137522
-2.13292497702692 0.0147338465178589 -0.692748050702741
-2.2791694549618 0.00602239261763467 -0.725380632470991
-2.41172727550396 0.0148968181974574 -0.783211261575405
-2.56228482997529 -0.000234344407182808 -0.820380626368963
-2.72375655624434 -0.0266525859005365 -0.851305822626029
-2.89254757048043 -0.0570084118791984 -0.893691436799527
-3.07142206306299 -0.099564813079939 -0.921864579813278
-3.25465361826049 -0.135381717431874 -0.966974149735356
-3.43971770960239 -0.186629110656299 -0.990791364735274
-3.62433373655513 -0.230252647663997 -1.02285648533751
-3.8062340514377 -0.278672806482433 -1.03943822378366
-3.98599754864097 -0.333448841857444 -1.03911418722327
-4.16418260700225 -0.385553631301534 -1.04010841170412
-4.33958058842254 -0.439062533889969 -1.0236592763405
-4.51611205465514 -0.489127803368895 -1.00472497406331
-4.69289831686515 -0.536389676398199 -0.982742728120297
-4.87181386620253 -0.581746440515013 -0.978807618046473
-5.04588176363434 -0.636834700346728 -0.945669839513998
-5.2187463333564 -0.699459196339245 -0.924760938176823
-5.39162540873395 -0.754916736098438 -0.896631399266363
-5.558128211105 -0.816731312854348 -0.860884136618323
-5.72732142432914 -0.863253017429624 -0.834207908580762
-5.88877468004977 -0.92423127598695 -0.785994767045545
-6.05158869676044 -0.970632022889815 -0.748246504913924
-6.2070805108529 -1.02362943022623 -0.695530972830126
-6.35586027701212 -1.07739587793299 -0.636398037442287
-6.49890495103806 -1.12909024406215 -0.56595340818833
-6.62852026797068 -1.17116569712553 -0.472222421158978
-6.75397889986015 -1.21737290671166 -0.383698711571474
-6.86267042052564 -1.25281651027775 -0.276697576022888
-6.93853035713282 -1.26993583011996 -0.149817433161912
-1.5885003145929 -0.117764875833092 -0.335313972879465
-1.62262963861197 -0.0691926578504932 -0.230783182255594
-1.6447840279333 0.0157125075408615 -0.150622207937727
-1.7257021254623 0.0894115286490968 -0.100629621462744
-1.84556806987852 0.122501767129322 -0.0750342537099681
-1.97702508454607 0.136138475963756 -0.0648921678215281
-2.10438534494456 0.122009949423904 -0.0573324830281617
-2.2126999318586 0.0713162650756843 -0.0792360594236901
-2.26604517577 -0.00793526697435766 -0.12890455982178
-2.28058562789435 -0.0979980986168201 -0.197701668397033
-2.29812749268916 -0.166179363208257 -0.293882577081177
-2.34414336133118 -0.21584299618321 -0.401649178887726
-2.51606818679377 -0.275015042411612 -0.569924082567033
-2.6580967345632 -0.317927756153072 -0.653922791589776
-2.80950916385726 -0.359554203111132 -0.722397068242508
-2.96529165124357 -0.39895981127383 -0.77916093815644
-3.12656256797727 -0.431654543713744 -0.822648800014999
-3.29125594460444 -0.459822616432085 -0.850934750318357
-3.45377710875279 -0.495202016690012 -0.876806208884248
-3.61140392013133 -0.54116122450809 -0.895894335770394
-3.76315474842177 -0.59146577977583 -0.91432919860885
-3.90885950090946 -0.646679939556634 -0.924685464675429
-4.04332965700133 -0.714461696790674 -0.926216886900058
-4.15818992164508 -0.790336028426276 -0.914513797539992
-4.27162894120094 -0.905550504917846 -0.729869442189772
-4.18194333311982 -0.921895027831828 -0.521014112035592
-4.04941418280928 -0.861712015518508 -0.339537809599187
-3.91059121230657 -0.74874262309961 -0.205042708929316
-3.7993373134304 -0.716473415947585 -0.11134765764668
-3.9459600627359 -0.757903772674602 -0.0415250528648311
-4.19800274501622 -0.858934957055016 -0.00607273978988535
-4.4575156359791 -0.959802933133771 -0.0102366115356685
-4.69762805068132 -1.05165501246547 -0.0954428398452546
-4.92975149841418 -1.14848539060685 -0.186785431994702
-5.14709076499857 -1.22450292830127 -0.303751306826892
-5.36050001759781 -1.26968067228161 -0.432165619460745
-5.69350308931661 -1.3058056017728 -0.489035313014731
-5.91791130144524 -1.32282673067906 -0.455959704630067
-6.13410057048131 -1.34119920675707 -0.390144710727862
-6.34207247584074 -1.36285714505102 -0.308528346443813
-6.54873855346275 -1.36796249640778 -0.226178297873917
-6.73561444619065 -1.37651870068705 -0.116204658326578
-6.89262796384722 -1.31793411745277 -0.0585434096528741
-1.34877705525581 -0.0683771641904459 -0.904316728696988
-1.51342947247126 -0.0930498615774693 -0.979259969008687
-1.69472823301361 -0.124175506437699 -1.01803171261638
-1.88122151500956 -0.167303006420097 -1.01531085334477
-2.07311896926104 -0.221636499497435 -1.00415366681298
-2.25480514932096 -0.300946110247811 -1.01614411983869
-2.41814446368336 -0.427254000996767 -1.03326760993413
-2.60641190775269 -0.545734036457699 -1.08267601928792
-2.78800189498934 -0.669621124480977 -1.1637966802192
-2.98113213236417 -0.758489490855178 -1.24755752079281
-3.22777256195107 -0.799291825399921 -1.29774713610526
-3.47839501786517 -0.777404182298792 -1.28282786874582
-3.70974105999719 -0.75711248249764 -1.23586662416068
-3.93111882818721 -0.768416353812321 -1.19162537484806
-4.1477506705848 -0.806475387002141 -1.13903944840739
-4.35885920726073 -0.856808493381381 -1.06839718749236
-4.57333855071473 -0.914265357430753 -0.997452874551169
-4.79556350091299 -0.990780231682731 -0.939248825953611
-5.02105059765466 -1.05910277979166 -0.880329832685957
-5.24271439171568 -1.11451669309217 -0.82426651516088
-5.45047810907023 -1.16224715874892 -0.763543487613307
-5.66040979008159 -1.2151176876444 -0.716757878727841
-5.86290631248798 -1.26266735005275 -0.663582865791865
-6.063716497249 -1.29737069242954 -0.59267045423265
-6.26069184768443 -1.33170615300195 -0.511713028849952
-6.45272504378462 -1.35885476309216 -0.423552254547296
-6.64113929333793 -1.36147320831229 -0.333610484517225
-6.81102017143016 -1.35792737127611 -0.231830702208042
-1.30262730626344 -0.105466344248361 -0.740022188021294
-1.37003933141993 -0.145957571516577 -0.658137262975714
-1.44445350999535 -0.173031160262128 -0.595974161815584
-1.50288412886584 -0.171247398693303 -0.518048074918556
-1.76393929226144 -0.0588341653765032 -1.00362741981764
-1.79445654196083 0.0154008546657334 -0.906667162495813
-1.98170443754931 -0.0627397688375775 -0.90712312581469
-2.11613307644357 -0.158786296289582 -0.981483565681204
-2.17383244994368 -0.0478167144019422 -0.809940182824271
-2.29236019036021 -0.144030653941533 -0.940945125950533
-2.36640940978055 -0.274641556792571 -1.02654162546445
-2.51181773752453 -0.134487122641405 -0.914673552524853
-2.58494722928137 -0.280873435328705 -1.01613892320707
-2.66499313440305 -0.447783238025036 -1.09013305007235
-2.78160797102663 -0.161779951371048 -0.944332141822499
-2.86481181551473 -0.347650399415928 -1.06114551818479
-3.15525951758968 -0.235834737607524 -1.00845859996789
-3.0306476432642 -0.501044930448672 -1.1642778383023
-3.26224708589093 -0.401675466823947 -1.11916811393975
-3.30285420018162 -0.706403940245505 -1.3106286981282
-3.48985872028496 -0.566820481203116 -1.2383511452587
-3.72098373363972 -0.662303230384177 -1.25336977548147
-3.77842496526286 -0.517890684354757 -1.20325137773721
-3.663759342909 -0.418910577219153 -1.1505930644901
-3.51034454932779 -0.294268575808529 -1.0620138168396
-3.89084073813563 -0.423303606987038 -1.12836787328016
-4.07614230346959 -0.568224601131889 -1.15954993580085
-3.94131785690155 -0.641746840754976 -1.21394204833004
-4.15353815467368 -0.727260812686389 -1.16253993117618
-4.23450392775627 -0.500527303592207 -1.08529698813572
-4.31042473456708 -0.691752782524373 -1.12329995390253
-4.4888254431497 -0.802490495041327 -1.06422765372141
-4.4713236249708 -0.636968139480306 -1.06786397952123
-4.77328731546238 -0.632052716507711 -0.997337903357125
-4.69012764206536 -0.750879887566317 -1.02040484792625
-4.75406344297348 -0.893128435910892 -0.990868937751024
-4.9756863238385 -0.805815511875045 -0.970585115508158
-5.16285264185748 -0.767474611952159 -0.940962143619993
-5.32101594378382 -0.934262151824179 -0.90042748831338
-5.50034885121503 -1.06768175191498 -0.823405204127839
-5.53323057280002 -0.937522654571903 -0.861018777791277
-5.66612644555588 -1.0614814577948 -0.797089050673779
-5.85680309287152 -1.18139566161806 -0.713717595584533
-6.29327160708226 -1.26966105487818 -0.546628904742395
-6.32325696098401 -1.17795633350433 -0.594501457522
-6.4942143484181 -1.26674612502855 -0.487085145790148
-6.60996769883978 -1.33550268966836 -0.375828368732869
-6.64757004505043 -1.25637488925707 -0.419885494859552
-6.78207660587416 -1.31417655017809 -0.30059671842767
-6.88222929043764 -1.31088370856215 -0.218328651681431
-3.05593285439526 -0.619571087441942 -1.2448688774204
-1.48633400295309 -0.123005916654692 -0.907903451341212
-1.41955960682598 -0.13501199909726 -0.802556381857713
-1.6204777554932 -0.163942743159186 -0.888796563151343
-1.59200547978379 -0.20755410074181 -0.607155819756999
-1.74661768507981 -0.22215506086341 -0.75505554249669
-1.95587911728993 -0.242416667452988 -0.869956209636109
-1.847289904795 -0.233555457657661 -0.599409220775967
-2.05038530324991 -0.270586017302823 -0.726309654428942
-2.20462065067025 -0.315233031729796 -0.860480623393021
-2.1263401705694 -0.287000529416449 -0.562449539618499
-2.32498030090028 -0.389423180240203 -0.740894842098171
-2.53402105357168 -0.490554113586682 -0.910934533199714
-2.46601895375863 -0.399321714615678 -0.696509680677514
-2.82678729903876 -0.678941052760856 -1.09683696857184
-2.76066594694899 -0.557962384700905 -0.955068401391336
-2.70419534929165 -0.440852509419323 -0.793123158529584
-3.1544160907974 -0.798914492011157 -1.19048056628543
-3.05766989756205 -0.680153754350336 -1.0596910376965
-3.03827561411073 -0.553008817312156 -0.950776986056085
-3.41010925963751 -0.749378178246191 -1.1143997099274
-3.45031840120683 -0.643447165842132 -1.02817038420565
-3.7071449808825 -0.738334624593514 -1.06479195316905
-3.65241097687079 -0.797156744046399 -1.15179050386261
-3.94924940869795 -0.809870661624634 -1.08007429821862
-3.80001591319959 -0.675296602559952 -0.982573935166962
-3.97892083469048 -0.774188538329552 -1.01471175452522
-4.1911611539164 -0.86959659947789 -1.02734587457958
-4.28564854592816 -0.907629785975509 -0.957456966698841
-4.63568813733515 -1.01750292976118 -0.876630009119379
-4.89017516153523 -1.07658398040683 -0.815081957377024
-4.69140851502913 -1.07026338735224 -0.730874575659861
-4.91262365015795 -1.11023327700103 -0.673440407452268
-5.33157315711779 -1.28245717085564 -0.56815246036585
-5.53723729856597 -1.27384305029359 -0.649928565204431
-5.71184024473279 -1.33299192012197 -0.563676537209386
-5.85404931208219 -1.33203123950364 -0.583844444708739
-5.95960146253775 -1.36288515769935 -0.485880196120165
-6.13703882066966 -1.36592492144315 -0.492996660857798
-6.25370700826509 -1.39908426170281 -0.407185909383353
-6.46697931992862 -1.39761037362177 -0.367732057077562
-6.56389202615032 -1.39894801158111 -0.255825852294805
-6.68899813963469 -1.39611505684391 -0.244390929696542
-6.78361715668528 -1.39444927397091 -0.164030672791762
-4.40491063627473 -0.984514529708172 -0.795768153325173
-4.29859593504726 -0.964527469764029 -0.682172238580425
-4.49873317570386 -1.05412869628008 -0.609203621682118
-4.74047767258294 -1.08957931677153 -0.515589652800714
-5.03518248648268 -1.22582766202409 -0.352378110200564
-4.47307543438699 -1.05638678175231 -0.378004542201423
-4.27043908333513 -1.00138789899742 -0.494390334340453
-4.46577197101603 -1.02859394011945 -0.176303568789171
-4.06581926782275 -0.895954656504132 -0.158088251746302
-4.23301861387963 -0.918055392110479 -0.0573264590071788
-3.89884056023768 -0.771555977909458 -0.0961870252404411
-1.7159457012541 -0.170274067329648 -0.361394125038067
-1.94911201165395 -0.201551627469261 -0.398931819204476
-2.17171905678774 -0.211837937902814 -0.345467712111779
-1.82861835806382 -0.0702581283787384 -0.18712941482723
-2.03873694026727 -0.0632248739681477 -0.20758575815426
-2.15597604594329 -0.105877091934566 -0.229804989288643
-1.94175296669847 0.0541811029758409 -0.080350525734548
-2.15700881626616 -0.0120454355255113 -0.139089697468089
ID=Myron_richardsonii

LM3=1335
-8.34186411922628 0.0575805643732462 0.743674974117956
-1.40276111364138 1.86028949495837 -0.280188981965785
-4.94730391046583 1.7275103092247 -0.142056186074685
-2.56065056707344 2.94589665232374 0.576353194892181
-6.81851018432155 1.30339818455459 0.758808358145755
-3.52009232650781 1.66572100716988 0.621030366588997
-3.57848469591004 1.47342677754277 0.193745440006289
-1.6430506840987 1.78993138504651 -0.406627305370941
-1.987064057082 1.73421431973158 -0.477626308054446
-2.33616056580644 1.68526672012935 -0.45645813858658
-2.69348214312167 1.6340814882693 -0.463249491620515
-3.05503494863396 1.57920752365916 -0.454855574834076
-3.40912462358247 1.53398434037903 -0.458418356642592
-3.75447719264195 1.48251670960732 -0.439011275144159
-4.09715016177119 1.40820566362271 -0.426679055857024
-4.44390792676397 1.33692211227404 -0.430006231804018
-4.79485598345287 1.26957505187247 -0.427577220617694
-5.14084461177042 1.20096034025979 -0.388927448589385
-5.48292920271876 1.12264006965028 -0.350481905910745
-5.81530322526925 1.04512028294236 -0.292208056286879
-6.14942318650298 0.959221147391471 -0.24641046433466
-6.47809926200217 0.868400820674587 -0.17546668319875
-6.80164243685474 0.761970630243563 -0.0689027627494642
-7.1361686363292 0.656435410789656 0.03111735473365
-7.47309810475353 0.531571968598231 0.129775470855563
-7.80843780026933 0.395314208230964 0.230775434422022
-8.11185630634006 0.249760546272269 0.374166741275161
-8.32396234205836 0.0988094949339891 0.595917896414894
-1.64509869932836 1.91912417507378 -0.367119088086472
-2.03017962663933 1.96072634677415 -0.402766410047925
-2.4259524381807 1.97855650177153 -0.413613555736458
-2.82574955078796 1.9558047882497 -0.401294956014068
-3.22513983464799 1.91449080002582 -0.376517942503091
-3.60724957335707 1.8096088250173 -0.382096969644979
-3.98773139057315 1.70659215374988 -0.365622861969462
-4.37583606734589 1.65204542350459 -0.318272655022963
-4.75974795549344 1.65600740178242 -0.205463003653161
-4.8681298578912 1.87525900070679 -0.0480556003751201
-4.61889733158895 2.07952634771119 -0.00686386740178347
-4.3569518494018 2.25439217524715 0.0436081198883776
-4.09043201391045 2.41243963279331 0.109820880491161
-3.82001956696138 2.54498113387435 0.181627686259904
-3.54153608891844 2.65372779456478 0.247111673371905
-3.25682346554587 2.75208251369941 0.2974645973918
-2.96625527507562 2.83313429749207 0.373261885456951
-2.68733619575213 2.9095207706743 0.457889731929136
-2.74046188603306 2.95319293562823 0.669777930469377
-3.04343348553538 2.92202766357899 0.748877638081098
-3.34589391055237 2.87274358475457 0.821444586283523
-3.65650298705941 2.79248979140781 0.863541008022533
-3.95906709025473 2.69564373737684 0.890038946335471
-4.26435551381731 2.59215632052431 0.903617773940671
-4.57068270257043 2.49527300706212 0.92474430670729
-4.86820586683795 2.37467639075178 0.926981490752684
-5.16308385059267 2.25085014535922 0.91978211648294
-5.44497034515793 2.11526730227995 0.889965701455396
-5.7284582613587 1.98531314581275 0.862501072813496
-5.99920791438089 1.85031965258613 0.839975327737863
-6.27831471004511 1.73125616751846 0.807856566680677
-6.55613154508751 1.60611982803766 0.772053122436809
-6.84183709177124 1.48852238080729 0.763400282545136
-7.1315972679108 1.37930440674891 0.781433810455908
-7.43113039993666 1.21108848074527 0.805088171159792
-7.73359119442856 1.02646218743864 0.867260271281095
-8.00957476549915 0.809318387341144 0.914193726330737
-8.24926879989448 0.560821754162706 0.955105436614794
-8.3846805813674 0.243212371403475 0.892446862847421
-6.61594304569261 1.33249966575188 0.765709710411905
-6.40567070494965 1.36752382488887 0.76848358048014
-6.19461159186118 1.4103306464148 0.767634892539865
-5.98208813691328 1.45625504674756 0.762669457019928
-5.76990609301265 1.50876435225687 0.748356394731723
-5.55798429084064 1.56355546198807 0.743187319164976
-5.34292345606115 1.60894963744367 0.740931714464988
-5.12463482625232 1.64570356082435 0.738640076250554
-4.90313303660771 1.6773599544483 0.733794781316577
-4.67728239357472 1.70193806190805 0.734198440190106
-4.44964509556418 1.71760650213679 0.741116118716706
-4.22134905354039 1.71914851735747 0.755895526861447
-3.99197630553078 1.72640849608348 0.769523134025403
-3.773469208902 1.69376148533274 0.757524415809939
-3.57345582796908 1.66787221509657 0.691963463591601
-3.76641585359185 1.46667885548619 0.197639087961494
-4.00090221157689 1.43969622913727 0.210370510495051
-4.24180222597921 1.43756205090833 0.215057607797634
-4.48538171204843 1.40455255178276 0.227685183060994
-4.72915362973444 1.36548673130098 0.233653833136079
-4.9719838535914 1.32088200107471 0.246657878941417
-5.20882835159443 1.26091333921511 0.259194529895772
-5.439147834262 1.19364975841136 0.269079920202069
-5.67224862368265 1.13053211069311 0.277095519266531
-5.89807702538447 1.06050444316589 0.291777884167718
-6.12823964587079 0.995953867172485 0.310096066124193
-6.35690288517943 0.933572699781774 0.33553375881245
-6.57621325864341 0.853596712574442 0.394684929922477
-6.79222024764173 0.764974818075972 0.460006754639529
-7.02190369557278 0.696466959569186 0.524493082619715
-7.26199675094986 0.627202326598631 0.59160414275441
-7.49576945547842 0.538629439428391 0.68019536559579
-7.72074097681147 0.455798671532473 0.783146813817361
-7.90780745482785 0.338542925585944 0.897660418135495
-8.09622241182557 0.189622393521496 0.960509791315379
-8.29243721463964 0.0801839302233032 0.860600609509802
-4.57840604142868 2.5240760674719 0.790812495271745
-4.91263616594612 2.40240408417683 0.751715535451497
-5.20724790191179 2.2798049383708 0.714416621760077
-5.47725329328573 2.16147400443207 0.683401432273593
-5.74272184406169 2.05094976536689 0.670206552863855
-6.00748703270246 1.93577589111356 0.676527976155965
-6.29688457389396 1.81223295134738 0.67200933974994
-6.59294131905831 1.66484940552968 0.714760514064262
-6.86191610534953 1.56798424099484 0.690006397756637
-7.35837350965957 1.34387419645754 0.708212700789504
-4.76955259868653 2.21550707261733 0.157849226130907
-5.03563792446531 2.12394624265039 0.223072689483479
-5.27792769155353 2.0416571360176 0.276038279524634
-5.53109098374496 1.96611086925898 0.320873063867951
-5.80695647045528 1.88898683624928 0.368380733195873
-6.11575392477863 1.810800462483 0.421308777662153
-6.45869469047511 1.75948708135177 0.508480390485312
-6.79408242412877 1.64295602869401 0.621318085176477
-7.29659855585382 1.35999040735346 0.721431550084615
-8.05578639730367 0.875369924460113 0.714083639214499
-4.9457538551686 1.72341074453481 -0.145506596174108
-5.14742665025966 1.78934470136795 -0.111555729491863
-5.36289108447833 1.77344234790849 -0.0474845294727706
-5.60050296702484 1.74176986421316 0.0143703373069388
-5.87959470405139 1.69363190422076 0.0923935287238261
-6.20389320733063 1.62062608856213 0.201181126542449
-6.57270538469067 1.56473378515207 0.333026431154573
-6.99013823447638 1.48987283682024 0.443189677129245
-7.70221723984976 1.12855455055905 0.571261502949
-8.29523928889227 0.478031013435738 0.647962870122314
-4.98633938636919 1.51511225256899 -0.298942483453419
-5.196952835053 1.51928297206073 -0.250929063758344
-5.41721002909352 1.49617038321525 -0.201304133965302
-5.65179213782467 1.46010891299266 -0.161827776649943
-5.93252815725149 1.4097967609592 -0.0990849446130893
-6.25545832262953 1.33223686665764 0.0262833368517777
-6.63396928498471 1.25220791653309 0.18208937549624
-7.0952506028689 1.16094653717316 0.299066237871719
-7.79895319316367 0.835239735691579 0.451105473300827
-8.33744927871335 0.296175761868865 0.597441373544034
-5.00295728545986 1.34462501639286 -0.364027342355854
-5.22342273335593 1.2986846331434 -0.335553147121603
-5.45724563834563 1.23456819592069 -0.312893788113182
-5.70582975566842 1.17039861473105 -0.268683853351898
-5.98303500311277 1.09998624308921 -0.236956386765176
-6.31101323393896 1.02603357730296 -0.154016940876187
-6.68584488664098 0.941801598504321 -0.0351883566666363
-7.11982836193559 0.839575121887117 0.112494223197208
-7.7229594165733 0.617176604106635 0.301893677123846
-8.27284051799411 0.269259594935615 0.51798451835472
-1.88254116307833 1.88502186760456 -0.443433177945989
-2.79270844826058 1.87520002989862 -0.442660626726643
-3.5719643059589 1.78985047624475 -0.402228567445671
-4.29023906420618 1.61238984610783 -0.362654505726708
-4.8696048244844 1.55161528572141 -0.313888878335505
-1.87941881411495 1.83852193035703 -0.463723948716376
-2.836404370733 1.77682526444181 -0.459522727877248
-3.63384546945372 1.67377598646628 -0.431859478710959
-4.3337524253219 1.5136705620809 -0.396296674976407
-4.86020972888729 1.41303171982121 -0.36396034687689
-1.90115219469305 1.78225062165008 -0.474378011141639
-2.85722091207975 1.64076549748501 -0.459112250199099
-3.65798679604807 1.51104270803768 -0.44780154287813
-4.35084001353802 1.36020209328948 -0.431590917103293
-4.8963795722573 1.26760396010455 -0.422644956667492
-2.99426490701921 2.96150270775445 0.635175540912247
-3.56211467979066 2.83882906868334 0.732195481207734
-4.07058580059025 2.69225154734634 0.742489260775875
-4.47533789483013 2.54166968421054 0.672240699995641
-2.723488204909 2.96348526889349 0.542411048074081
-3.53236694078111 2.80779886165534 0.503860185899839
-4.16547734836128 2.58876527892772 0.477664606899285
-4.5508885238566 2.39638122386062 0.375454011531949
-2.88505846743873 2.9141596341647 0.421370502756253
-3.56768482230191 2.73935239264445 0.320447283709998
-4.16104823512905 2.49777795463573 0.223091453674065
-4.62639928274744 2.20644024627937 0.0568754383275491
-4.68610620459634 1.78283637682017 -0.0547807187942774
1.70557449967564 1.3903760022916 -0.532728832045113
5.14683746652988 0.743953155592892 -0.391257472298841
2.19335317219023 1.45593744704346 -0.901202693875312
5.0971319315421 0.87311609926953 -1.05380076855053
5.37736422271403 1.08675288106437 -1.16403455733335
5.51741266213733 1.16816788387463 -0.348142097715336
6.10681390695531 1.21608638102686 -1.19721014932829
6.11031769019501 1.29359698516691 -0.421688835401688
7.14963689424836 1.25878019692275 -0.407155317794026
7.16419008545874 1.47975525793069 -0.590256139126816
1.05951266413376 1.77611625208093 -0.646223811154678
-4.45294992017981 1.79009579420915 -0.170202876185053
-4.08958223009759 1.82498246122574 -0.262566394996992
-3.73147125685374 1.91252084795647 -0.26780238539857
-3.37629853900359 2.00963800179921 -0.227804335925524
-3.00569379902653 2.08147353513191 -0.212920327064706
-2.6299127420634 2.15008835851572 -0.214122523239045
-2.24947445006532 2.19037106134284 -0.218836472032405
-1.86542755096494 2.21768555382259 -0.24353723819308
-1.47581357191057 2.23189396222238 -0.273853935503702
-1.08469330816615 2.21361165364005 -0.331037192206579
-0.706381061386431 2.12412189841919 -0.436819569300447
-0.316054498709637 2.07894139377226 -0.519064509559009
0.0799571792929325 2.02527952800657 -0.574493743054302
0.473526855331745 1.94955602637064 -0.620188939277972
0.858406538300922 1.84636438744755 -0.648146317512008
2.01040490757279 1.12724594384061 -0.452978232583518
2.31575776575907 0.901940304917538 -0.362756717763003
2.63247512348263 0.706279632452626 -0.282405764256454
2.965897920994 0.550846434325755 -0.211752031976931
3.33495792479112 0.460129258088168 -0.173428633418027
3.72251217372188 0.4231076148536 -0.168658278985177
4.11519491834286 0.447700365452873 -0.211237925170558
4.51068623864118 0.557959413550136 -0.286467888574238
4.91628658933692 0.700848814364537 -0.364538400418117
2.382070195578 1.39187926508171 -0.940205640813804
2.68008884691143 1.30958225939924 -0.979468174592063
2.99532654793201 1.21500869955162 -1.01421886646343
3.30879667442951 1.07904242782578 -1.04312851811495
3.62911373350937 0.96157424683622 -1.08621112619165
3.96085274310631 0.871692943008764 -1.11365192497682
4.29781299436938 0.829553835824497 -1.11135663866369
4.62743283765056 0.823112030916951 -1.09007493077288
4.93806071846483 0.860184649936937 -1.06547697802364
5.37103144876364 0.815383594022182 -1.1322293318272
5.40621432811612 0.643487996565478 -0.917779844009615
5.4436950981626 0.6209549366114 -0.631374035919973
5.36498477054024 0.677933771042546 -0.34891972645781
5.40022690200747 0.969912343042801 -0.238839610428003
6.25554593248784 0.912448465941433 -1.20101776365964
6.3633260964807 0.716444155020524 -0.994532264150892
6.35503207516683 0.761956056488 -0.680750756704832
6.37660773079583 0.912551971775239 -0.411356208951086
6.24500597213931 1.17387593846682 -0.354637943760852
7.01316076033608 1.52301166012066 -0.653420892823538
6.73048319076284 1.5941859594916 -0.718980445968935
6.442742995924 1.71169922053695 -0.759597698417915
6.13971797031275 1.83818923043869 -0.764854413372627
5.81151064661082 1.9267496169421 -0.764453967532246
5.47961232943222 1.99586877451033 -0.749970959945285
5.1619822992598 2.0850546023247 -0.708003706773048
4.84820152568748 2.18103449868075 -0.655859690770122
4.53133201693301 2.27165566980093 -0.597668102025366
4.20824749819244 2.37316482213248 -0.527072682486752
3.87458118032665 2.47042139782546 -0.456255515790763
3.53607000126116 2.56616055760522 -0.378610794068772
3.19131538813811 2.64624837884919 -0.299986310164579
2.8409707304342 2.71951810387029 -0.222829590871757
2.47784738409613 2.77337783750458 -0.152198371791882
2.10647594124322 2.82271867668054 -0.0859871823222007
1.71295236506926 2.87094398629239 -0.015806151611907
1.30039602744038 2.91552626422006 0.0623382162201265
0.875167034499072 2.95813269371837 0.138368766134225
0.449978126149625 3.0049648582599 0.212459582491845
0.0257673872467964 3.02341309173304 0.263090451387307
-0.391798214899577 3.03966054889722 0.308111423599678
-0.807380039750818 3.02949501904132 0.340994453112038
-1.21911083805459 2.98778536158809 0.37903176488132
-1.62527184757576 2.9538125166295 0.390611501874452
-2.02243954881556 2.91265757027886 0.363104484210961
-2.41125322879632 2.85364859777543 0.315542392848981
-2.79214205816878 2.82010639165157 0.276919464872545
-3.15212687738258 2.71797680968099 0.189526811680534
-3.51560895524796 2.60183518457255 0.120001012899477
-3.85529156800336 2.4203541541791 0.0496598051678186
-4.15807471135095 2.16651504211557 -0.0231239058959596
-4.48838671105554 1.95595736827088 -0.0533348780016228
5.64440161293472 1.82892901386116 -0.986642251886518
5.44044837540424 1.94427044225927 -0.89260973959056
5.22187463904851 2.07188647552434 -0.802082447518231
4.96467464153103 2.15422501278083 -0.720063336364109
4.681012519688 2.23273111301372 -0.663182432474787
4.3748087134753 2.32908012145894 -0.611880780788632
4.04071196971065 2.42910537064083 -0.561267956186593
3.68302816650684 2.53237842895957 -0.512516458621374
3.30056805356816 2.63963547710147 -0.459113036307858
2.87863137760805 2.72291276568375 -0.393816494491378
2.40379233997679 2.79265393742704 -0.325301928280463
1.84734250327488 2.87401678621107 -0.26984262584607
1.1965437503425 2.93992545260604 -0.209022745525216
0.502900648269468 2.97502219355085 -0.144424184210989
-0.200866100385636 2.97971524265916 -0.0891132808696412
-0.908508238654557 2.93035237645782 -0.0539142111428841
-1.60870563080238 2.85529582978268 -0.0305916853762201
-2.29004233306687 2.74380109768146 -0.0499124398680784
-2.96379115898356 2.61414931833445 -0.0757779450508581
-3.67081415181535 2.42365866850434 -0.081945454496089
5.56180266769361 1.61909681699519 -1.1119571179632
5.40233503054425 1.75644394077547 -1.0252380811387
5.21905032274645 1.88990316679108 -0.954009011604142
4.99619449571866 2.01770865500081 -0.884067577310934
4.73443747060683 2.12538227220419 -0.837291898849303
4.44158418444092 2.22894183287256 -0.811742355296363
4.11999383477984 2.33462400616793 -0.796202176702637
3.76463419446089 2.41994277812319 -0.782376753715972
3.38334684556328 2.49773212603135 -0.761750046965583
2.95920531703718 2.56466180876935 -0.730694493908173
2.48980806598615 2.61911844097785 -0.677566501111162
1.91541407977293 2.68703223974338 -0.626357810490002
1.19913354074797 2.76484191126803 -0.561113667746049
0.441954281286734 2.81647830904852 -0.461604932494281
-0.313473937545365 2.80913282094746 -0.401460855871562
-1.07031855419201 2.75723590080141 -0.331422572886218
-1.80670510220636 2.65927432305254 -0.250026682373988
-2.52583162311353 2.52727607869652 -0.194910915705139
-3.26512247450283 2.38262932140099 -0.189814886530107
-4.00918013071063 2.15591767835498 -0.15085464262232
5.44902648856806 1.40469366332796 -1.14957273597458
5.31295822892907 1.50580061711952 -1.11733021238531
5.15796743646481 1.6016842259199 -1.0571599272516
4.95031155127246 1.690892067507 -1.01776872011505
4.70118666520381 1.78231149020443 -0.98432318618215
4.41482131590445 1.88049247308715 -0.953689554855628
4.09648353802918 1.98006233654124 -0.920634519799691
3.74977191193894 2.07396658510535 -0.896072745617744
3.37406040497436 2.16299359967298 -0.866336084714297
2.97454133251939 2.24629768975702 -0.84890203121109
2.53567004311958 2.31456227079064 -0.829209432219264
1.98039321417987 2.40587059356033 -0.827531465155115
1.23176518802819 2.53588400573801 -0.778517268551753
0.464906727422301 2.61773208248258 -0.685785669367568
-0.289123149514794 2.59487701476869 -0.619442057761001
-1.05426407950828 2.56739925218655 -0.517980630947524
-1.80116182122146 2.47441855807557 -0.335760967851289
-2.51621192770381 2.36383475970232 -0.25032658719734
-3.25178634820281 2.23771211758797 -0.241495268017728
-3.99521038020314 2.04368321565566 -0.217904509921297
5.34263472902423 1.19519318791655 -1.16540914826337
5.21178537412207 1.2474502365668 -1.14232272140776
5.04994918134781 1.27964876626036 -1.07308427861806
4.83221502520983 1.32241992851035 -1.03014835773651
4.57696836668607 1.38726920351857 -1.01172035192051
4.29088434450198 1.47107541668325 -0.994322316053099
3.98024053249425 1.56813270551067 -0.973677789317427
3.651939799573 1.68448336121927 -0.971666319202501
3.30644193913247 1.80611778436184 -0.943496429355953
2.94185902552085 1.92066341638072 -0.920239133573024
2.55541756558112 2.00709827787447 -0.905082920705403
2.05980590520854 2.10593578772661 -0.888947752849559
1.29876046354622 2.27589917365793 -0.834942002189447
0.566206470864839 2.38358345324659 -0.77874279254261
-0.137926285640739 2.38368135052075 -0.716844552576127
-0.878423418587266 2.3438716561409 -0.586777050051988
-1.57911783556528 2.34987355655549 -0.340866860646479
-2.25933673493449 2.25558410610831 -0.252546341387274
-2.91714482952178 2.17973340763177 -0.252175929020423
-3.61640733722023 2.06166901672295 -0.256824812906794
5.26319471036473 0.912386085516095 -1.13791459745346
5.11422031106549 0.924400508678646 -1.12403615275382
4.90494457668458 0.892299805650831 -1.12115544926907
4.65876618442154 0.876180825209666 -1.1412551162636
4.38485354961282 0.902520470048251 -1.14890227758814
4.09278218769412 0.956655128334347 -1.14537524044347
3.79400542863833 1.07395041204299 -1.12044797293515
3.49903592325076 1.24463906680898 -1.07359655246142
3.19438684784224 1.42600517577226 -1.03154866232244
2.87387799298661 1.57820515212342 -1.00079513053537
2.5452688566037 1.6880548845668 -0.971839034258279
2.18124810358569 1.77655536211104 -0.926274513070467
1.42703551967023 1.9886131694692 -0.83688771622596
0.739383683449692 2.14361341287152 -0.792846234649149
0.135351780448423 2.20162194679501 -0.733905364877407
-0.511441175760636 2.15444742892797 -0.603512777397551
-1.12243859280443 2.25077050597848 -0.364792323360924
-1.71478094372451 2.25443985739263 -0.287346879376496
-2.28729104540571 2.23664675578124 -0.247449902729808
-2.84808388842533 2.17857526655187 -0.243901195162705
4.59696043053402 -2.05190463321953 -0.187006475842528
6.19894166718661 -1.73396268347012 0.795595978341003
5.97842091269106 -1.22999157052143 0.765359514688304
4.78098723842499 -1.65078279855233 0.187602030859837
6.13688381758272 0.430696651315235 -1.07927511253785
6.12370659194089 0.428528670980641 -0.688510798442513
6.15411740892589 0.544173305479043 -0.414428210020178
6.01688024987084 1.11484644178292 -0.324772782524126
5.59470732294783 0.580316039183364 -0.354830565507409
5.562907485004 0.215048415456396 -0.584204271850133
5.54766801175904 0.503317104594685 -0.953568543942434
5.99218091285833 0.995097778367362 -1.36877346805736
4.69277896392387 -2.07531780099614 -0.0391357092201027
4.8383996985607 -2.08057815606976 0.0880681324242711
4.99548411609724 -2.08070438365793 0.182786753590105
5.15322010545919 -2.08090963457563 0.278806023382496
5.31494522014806 -2.06511834720054 0.363078897442966
5.45977811353572 -2.04452820149443 0.427179820554104
5.61628638893579 -1.9894361059978 0.494265220576391
5.77896077861056 -1.94087654300514 0.591391603878893
5.92631636474013 -1.88615050901035 0.654105695053663
6.06536635200693 -1.83376904383504 0.721647572033756
6.23907545193557 -1.66569821999575 0.823280905337571
6.25224963768971 -1.59503213364016 0.850231545728442
6.25832629895668 -1.52064766768586 0.863487157454351
6.22752309685137 -1.44748941932712 0.884300410289972
6.18330198915962 -1.3636039134591 0.873276328031199
6.08911525759815 -1.28983728071411 0.848866954849422
4.71105284802386 -1.68696783347452 0.173720826550741
4.65014287493428 -1.7019706321447 0.138620150343053
4.5840635496649 -1.7257522770223 0.111513193163144
4.51993822562225 -1.73487942864901 0.0759823823865937
4.46252250111719 -1.75526781672435 0.0555522494215876
4.40633355540043 -1.77576497717219 0.019436486100798
4.3641547358923 -1.78793354055577 -0.0219259383298243
4.32194736145216 -1.80488572043412 -0.0626160858221455
4.29501467909078 -1.82060605296084 -0.115944413607823
4.27939462453381 -1.83918175303079 -0.168952810954879
4.26534875608669 -1.85515145074608 -0.206515821510832
4.27074091767927 -1.87969561314596 -0.246554940778151
4.29421905945553 -1.90992378449597 -0.282679937669794
4.32961399146378 -1.94547645845595 -0.299588454009006
4.3771846519857 -1.97826288112489 -0.303256549869452
4.42376360130667 -2.00351636504751 -0.285256064523258
4.46192397570674 -2.02245408810853 -0.261402378810577
4.5222646188328 -2.04100464664912 -0.221269652158208
4.63966042305168 -1.97696285346221 -0.28837338089436
4.70018210949237 -1.85897031662322 -0.362843040213198
4.80089166128359 -1.75400543780955 -0.345352856368949
4.89817414727064 -1.64691565755525 -0.350488515300003
4.96231864689836 -1.4915102310163 -0.37637035420323
5.04121676040521 -1.33572438166818 -0.415090323001205
5.11143671022919 -1.17569246136657 -0.476879012393413
5.17281578387038 -1.01528070068513 -0.528352619189586
5.23573914697225 -0.854886562167631 -0.576072642582227
5.29677083543177 -0.707158113301419 -0.625837375832911
5.35666659201633 -0.551440518569078 -0.685610821848225
5.42423882144053 -0.412411233938395 -0.751839988419098
5.49055814955996 -0.294270938852809 -0.826093590530103
5.54381487412379 -0.174460588450472 -0.908058970311701
5.61830852644395 -0.05685861438796 -1.00824690461315
5.66921274615849 0.0466692349423556 -1.12974831274901
5.73186857601546 0.166848556563537 -1.23360456191926
5.8128688431778 0.272598031952677 -1.32114714328803
5.96207037728122 0.383759279661389 -1.32642017230063
6.06959628752168 0.442338450764858 -1.21155744897439
6.13039047827301 0.438403893090283 -1.01963776844414
6.1264440809946 0.461475604541131 -0.966823529670678
6.11671369078057 0.472261586713525 -0.902491748544988
6.11909417994768 0.4699084407563 -0.834823282675339
6.12436127473188 0.454933769947164 -0.776214688616204
6.12468148035475 0.443747435449518 -0.624995314252259
6.12640981374789 0.462418121541449 -0.589271767913851
6.1336330527556 0.484393715768155 -0.55504323786606
6.14667813515137 0.506170202212817 -0.511082612611421
6.1461544133009 0.515438804990349 -0.473521967141189
6.17097384292045 0.596820916783991 -0.366640871510254
6.17398528320058 0.652313724348248 -0.320241543600793
6.17859005247626 0.709846272546111 -0.29050152441235
6.17822273079454 0.768382859622883 -0.266310497875591
6.17059815076199 0.832350000904541 -0.254046283320881
6.16328806885438 0.899342976703546 -0.252766912289929
6.15024234871589 0.9586720461282 -0.259881989088227
6.13924040398112 1.01539561724734 -0.276581549623606
6.10957325037738 1.05248104579142 -0.292256118399728
6.07153641758773 1.09152038531104 -0.316835722358632
5.92603156239674 1.12273830302754 -0.315826391805917
5.83460622679522 1.11126840642094 -0.299937280446041
5.7615914262478 1.09167950807672 -0.275407364532769
5.69118055500536 1.05427860933733 -0.261048142660855
5.64141795264802 1.01241988346946 -0.245158994749805
5.59255480482094 0.957599806459688 -0.235494657683285
5.55225402749671 0.882498113589546 -0.226729251547183
5.53256784110823 0.798722668669134 -0.229351594319935
5.53494726293436 0.712708033683599 -0.247587397138421
5.55090790688361 0.638167022532737 -0.288295944907218
5.51824920706647 0.532840704054185 -1.05507898620111
5.51880225156659 0.58219313496677 -1.1448107702526
5.51123514471818 0.651200590825262 -1.20419365737435
5.53549120969688 0.715805195737728 -1.25012049172469
5.56349275057385 0.78725673911106 -1.27720387107598
5.60553544818355 0.851353143587551 -1.30411790392942
5.66884812237112 0.908418262270381 -1.32965456478185
5.73463660156701 0.948532016792319 -1.34217684953571
5.81956554104419 0.976458138739079 -1.35811178997643
5.90638416596012 0.991716897026212 -1.3709070793213
6.05149339916595 0.97716814944865 -1.36912912201391
6.09698210517079 0.949711094876331 -1.3515018165487
6.12826154837336 0.914774223695688 -1.32593450941527
6.1524898058892 0.872808378638033 -1.30831403328611
6.17446821326822 0.818447465049037 -1.28100086435836
6.19008827160499 0.762670179741015 -1.25353233360571
6.18818232614057 0.703354659566032 -1.23235890377968
6.1726038784356 0.642993475044686 -1.20692776118659
6.15739451670197 0.570809639909026 -1.17610697393969
6.15613033625188 0.502049870445586 -1.13749319855194
6.0924207552751 -1.61262089414001 0.890624299199706
6.07550978019676 -1.4880650163837 0.905421275216194
5.94510484189346 -1.35139565226986 0.83074211124761
5.93229317668131 -1.67727335623387 0.837380974579563
5.83807332866685 -1.55659485627931 0.849754607746675
5.78182517677168 -1.42918884401155 0.760998517699483
5.68999383305286 -1.76734686940445 0.737570241671559
5.59946104970722 -1.67154941777793 0.730031296789608
5.52541432054857 -1.56924449668728 0.611810912919493
5.38600187066845 -1.87508652804704 0.586863325014973
5.32908651430223 -1.76551090813218 0.541818829976548
5.28626065404862 -1.66418379879203 0.464677651449354
4.99101461009926 -1.93019938007476 0.379996079428092
5.15121402131854 -1.87825425392405 0.454349925009628
5.07972105939475 -1.75844819262841 0.375096953958503
4.82922791603838 -1.86269505352426 0.275208128676842
4.68604823883643 -1.95640912580681 0.202700930144258
4.81590653827707 -1.73711507359588 0.236993524284902
4.66274010455357 -1.8613052439037 0.197356835641368
5.85642470655462 -1.21465700805288 0.662131841561837
5.68607015050468 -1.28994172831565 0.546947864230171
5.48712771408958 -1.38224666014438 0.442417299881938
5.2577744254456 -1.44727122415668 0.341908115047593
4.96638221348907 -1.47974803863142 0.193597819743929
4.73728603661687 -1.54106820989723 -0.136076180026946
5.84277539239337 -1.06249416658435 0.583173104728192
5.63437268117538 -1.14522857970479 0.449342617940811
5.44141886258672 -1.20385014065699 0.346435944207455
5.28543583042814 -1.23837039667016 0.266929942676802
5.05486254785314 -1.27491397467213 0.127993169368267
5.88475206310295 -0.868396915312019 0.542988792663331
5.67587611408503 -0.968277421803068 0.4115511157967
5.4859855696939 -1.0364501358012 0.297803710398471
5.33786176082277 -1.07295570580368 0.221603252108322
5.16030411849348 -1.11176581082648 0.11122299218298
5.00983158457182 -1.13854265648916 -0.150702050303766
5.78347436503628 -0.796076370404438 0.440662833811804
5.59060305467275 -0.884803616353502 0.294984438550233
5.39917020600723 -0.933590971643577 0.187572513988463
5.15725482483185 -0.93270704720917 -0.022401576917147
5.1202783141782 -0.873839579301368 -0.353758021903797
5.22603471128481 -0.770950677092232 -0.0542805670566499
5.48064337429193 -0.780581199794355 0.158840592050878
5.73562518528208 -0.701294874672675 0.343923551576784
5.7861413981425 -0.54313076418435 0.305157198538557
5.5740833523431 -0.598196583648446 0.128050542628922
5.27461255490366 -0.535244586399488 -0.172763817256742
5.78567098682504 -0.383468572565732 0.204495517749044
5.57538380153555 -0.390120837925228 0.0274773331172141
5.36135706294842 -0.631520858663673 -0.0149157034798173
5.31951914947858 -0.389178342869656 -0.232781285841968
5.85421758474792 -0.253403348437567 0.142698126539064
5.59995028691638 -0.257770854861641 -0.0147089199309944
5.34640392147175 -0.257360487677798 -0.343460074833032
5.39326609784701 -0.173278645797571 -0.669240502727374
5.45665927779629 -0.152374161596721 -0.232658197002818
5.69892947885653 -0.152945427469578 -0.00681350543511284
5.89314407726841 -0.0922910157420399 0.0163280964046047
5.57432931397321 -0.0387618743956681 -0.141013696969558
5.42731393558572 -0.0538366558026917 -0.467150193640647
5.70530647232565 0.0883431874535657 -0.12460529675722
5.50326067107218 0.0662798723888924 -0.343415240337114
5.48097676991565 0.0677456828508186 -0.777447194408373
5.6711302999577 0.241883979082325 -0.186290195087902
5.51463401632663 0.12890812820219 -0.502746546586495
5.51587426483074 0.156657299276331 -0.849977028573839
5.62573752322484 0.332893195581906 -0.465825431109215
5.61008124538366 0.30919324900995 -0.731595718395095
5.62364260426551 0.636247476243792 -0.491494128036853
5.67134504807322 0.561953675487398 -0.588814051628413
5.65204569915894 0.551108554449135 -0.77470554822423
5.56013274233663 0.722003171814775 -1.03346859403574
5.83999125088312 0.904129604122648 -1.08270397055362
5.91592651942003 0.856000243863699 -0.765721991685825
5.8643575596343 1.01466966219328 -0.458923693132657
6.13361000068539 0.976307175204333 -0.449732699729494
6.18769647544641 0.70783959747335 -0.512774439395152
6.15171229875282 0.632657790621077 -0.767114435392525
6.16899798215964 0.704428460139784 -1.06258202895979
6.05097181808755 0.834916907679169 -1.03343778621055
4.89596762041678 -1.96959428572907 -0.063004945673425
5.2008897113666 -1.94041269686525 0.119205149819482
5.59653024903728 -1.86850994702109 0.318093044937936
6.12479090662237 -1.63901439371687 0.554683328960097
5.11333480127849 -1.74431376880833 -0.0523013728011288
5.47091543183932 -1.61109290699607 0.160230868580833
5.81682394785351 -1.520230540698 0.309100374924642
6.0959047061387 -1.34363539731598 0.449464837774487
5.87565093329416 -1.27535229673467 0.24249813909733
5.51354135738872 -1.37743516963042 0.123687666597097
5.20019702981261 -1.53288797035552 -0.0970151467908261
5.15101915761142 -1.31716997344871 -0.285025508273768
5.39745640214495 -1.22535469649139 -0.0552096380498601
5.71050960684559 -1.11200986369373 0.102205666817983
6.10223946113467 -0.908898922237228 0.266142688505878
5.73390717593362 -0.890040395377291 0.0687797562889937
5.52696848602436 -1.00023161947526 -0.0484388618572552
5.30216443585973 -1.14447141572909 -0.216565187631241
5.32302832477606 -0.913305646050974 -0.377891507577412
5.54217303127695 -0.757946239173391 -0.100885343203035
6.02075533345129 -0.744123220635999 0.0306297215234528
5.48023071438155 -0.678687001327833 -0.356053084113747
5.9379757563432 -0.552951339152642 -0.171900963143311
5.44489729590827 -0.549670771822038 -0.555453302154626
5.7685107561621 -0.435246691913013 -0.341638742056957
6.13925734171911 -0.40245127505049 0.0427097206295177
5.59959768198809 -0.32117461029623 -0.588748673213188
6.01540098218221 -0.319228701570198 -0.296327071850545
5.87150886141362 -0.232445119524425 -0.467266848998217
5.6892628644447 -0.117108028688198 -0.762178439535413
6.0162512607842 -0.173898865018308 -0.427870068333843
5.91854869663067 -0.0603375592895226 -0.614470523380672
6.09602740439965 -0.00149140582621165 -0.427961059960363
5.78568597776395 0.0473617425168218 -0.929773703630797
5.87634208180642 0.113310494821884 -0.879757437324351
5.9415979111951 0.193017617721575 -0.807123135599187
6.01879060272777 0.0753489026976656 -0.586300611394796
6.05773409446569 0.251655561216455 -0.483984018303818
4.50094423937118 -1.73294052303445 -0.129530549932235
4.59477199292688 -1.74395022132895 -0.281645094779912
4.87492383013314 -1.34729412404998 -0.113931508468614
4.91152719311686 -1.38155855283322 -0.29722818005722
5.0357848746291 -1.08499127664281 -0.347603066376826
5.18684632560163 -0.689379532405818 -0.276391624559171
5.21405808781297 -0.686076496438568 -0.502548824362599
5.28738041938707 -0.445000042644694 -0.508401044889522
5.3361454460359 -0.31551210813433 -0.594701453413669
5.43603765271437 -0.0400518799850816 -0.639668034871906
5.52017224207794 0.0160939061979187 -0.94426921524131
5.60100466193242 0.272224368750013 -1.09961657616261
5.67483169579852 0.394685035844465 -1.23630592256311
5.76939025082146 0.630898525588384 -1.32685984375831
6.02796734147664 0.642906797171161 -1.34097858603024
5.96329006476126 0.855775291747653 -1.37411314345751
5.74173674102027 0.762910917407288 -1.3459334288255
6.1791933456994 -1.14694298810194 0.675413816917632
6.0523550091486 -1.09398857850876 0.704266003585826
6.16700187012633 -1.07486430747379 0.604830753607445
6.11457613953037 -0.96262736158977 0.590828376487095
6.14695957772084 -0.904951878954623 0.435394561378473
6.0523282260425 -0.771568015201537 0.533672086878576
6.14991945071425 -0.736744363615257 0.341939074957452
5.96352582781112 -0.604904267371883 0.475922654810133
6.15023421582271 -0.615535820596387 0.201489183451736
6.0094371563446 -0.232449900881827 0.122733039842319
6.10375761459136 -0.257630600470774 0.011590754614962
6.06607390127983 -0.0396750704595216 -0.0880642499213361
5.99226355296424 0.125755360992117 -0.181512736878867
5.90612848579689 0.308856938872955 -0.204957590324054
5.97374646721463 0.5611745065725 -0.290704497826845
5.67017625056864 0.658697160188063 -0.241617171926917
5.90488998026018 0.745098299919083 -0.279163380640323
6.0844875907776 0.812930967748815 -0.274567788614349
5.8927517054316 0.953442765697054 -0.239394689680975
6.33908734460629 -1.51113717830326 1.21305234041495
2.26869497517816 -2.34118526945044 0.974901732216283
2.26615753438712 -2.28218652235347 0.920978748232904
2.29557451637347 -2.24196353911346 0.852484826087314
2.38863591540384 -2.18677594936161 0.776168464878013
2.52547139750836 -2.1484332136936 0.713302839969018
2.66979574212585 -2.12463102985727 0.65067349644624
2.80882804528004 -2.10606876677212 0.584231760092651
2.94521088585932 -2.08621394435293 0.534278489993021
3.06865776073078 -2.06006829022038 0.480954938354271
3.18270902256775 -2.03315553505171 0.433943787141402
3.28705073969248 -1.99365039285943 0.379829147377522
3.42609675798721 -1.94251308462236 0.311176737159696
3.632773341114 -1.88605048405617 0.26426386306328
3.86768871318095 -1.82461438475824 0.237848219452287
4.11357401188732 -1.75580519233713 0.259582234010277
4.31633209262377 -1.7167564999278 0.318667784591516
4.49131610979586 -1.68024991281485 0.399866668209464
4.6393181523827 -1.64571094617223 0.471626213073997
4.78832141629366 -1.6192221817555 0.542427508756828
4.94067995723013 -1.59548252576152 0.620818087076763
5.11536046975889 -1.54752533752323 0.709403870934676
5.27310472269803 -1.48030081541046 0.799153776700231
5.42610459983245 -1.39751847526825 0.898039084496723
5.57963358980304 -1.34158556726557 1.00547474522941
5.70632269580043 -1.32840325484774 1.07597434954073
5.86027764422219 -1.3180429168263 1.14746264325854
6.04562800737678 -1.33060787167645 1.20288432742533
6.19769387757388 -1.38466910836374 1.22313950105451
6.33980353483519 -1.6620214175275 1.25408277322668
6.3006716110333 -1.74012440423804 1.26764506866984
6.19242740666385 -1.85120968090132 1.26892896604291
6.06259119427297 -1.91952014559392 1.2431967423213
5.93856696615927 -1.95901604805913 1.23200888924124
5.82630786517103 -2.00231790068001 1.19565032257887
5.70496193983516 -2.06275973236169 1.15579127959362
5.55368970186355 -2.12160764415718 1.10730608899469
5.39638381077172 -2.17377779937169 1.06603751978895
5.2340960359367 -2.2194458938257 1.02792581117192
5.08275435723924 -2.28232582569062 1.00542922471118
4.92456415173843 -2.33420302323053 0.995460201941905
4.77389325987003 -2.39065446957876 1.00309670414433
4.60898424409309 -2.44713888487236 1.02392673618879
4.44133091786062 -2.49682921061971 1.03427732383248
4.25205315063931 -2.54588314397122 1.04784035766416
4.04491559209205 -2.59073437414676 1.05562584703748
3.84260288466896 -2.62938554332388 1.08208158260512
3.64748323520393 -2.65950906959779 1.13105859782799
3.45951527129929 -2.69196508807028 1.17137207693825
3.29332647357501 -2.70961162981204 1.22022962143429
3.11939740361834 -2.68985731245975 1.24427472133561
2.96747883912677 -2.6500090147735 1.22993561091083
2.82374661879992 -2.60098864275506 1.20050875326078
2.65765358481888 -2.55822384566567 1.16531711893208
2.46430540354357 -2.51397117654398 1.11495281555122
2.34172531958431 -2.43742080631825 1.01606212139734
4.31754254171218 -2.37418552490759 0.70533900744107
3.32907288114829 -2.37275258264402 0.656281340759063
5.27980672489481 -1.69579023482868 0.736351700089867
2.64268701238973 -2.19993025847805 0.700909439951098
2.37484994453331 -2.37215435475162 0.902057434720251
3.02022211233114 -2.57092650807999 1.00643423302428
2.42214832287028 -2.22023088811481 0.787396348254845
5.23359183953602 -2.01297543210869 0.699423063499276
5.52704716105098 -1.94595455931501 0.831190569916994
3.56286302076376 -2.29712445683213 0.547933791197072
4.9085983099191 -2.28825039579992 0.716213716074807
5.18197327504678 -2.21499609240227 0.776935752208243
5.44986143098544 -2.15964168091907 0.891817041431643
6.14729292123297 -1.84115559863094 1.1752161542238
4.93599955223501 -2.05170262765873 0.562943684574408
3.63001125801506 -2.52499241164453 0.848467524105133
4.3665484009582 -1.89293918392979 0.287342062520476
3.09945809520136 -2.21088747536131 0.535438087190896
2.70015657660946 -2.53445759875544 1.03379812380807
5.75728049568219 -2.05886241470195 1.03619001223942
5.97043876542874 -1.9497393389254 1.13284436364451
4.6918564677775 -1.82922034155136 0.431757423562638
4.98543250244207 -1.8000362854538 0.585345537448703
3.07405812360846 -2.39945653198747 0.73279015612298
3.94498206121771 -2.0026841920476 0.269096629837416
3.98621235321525 -2.46314451707589 0.776465154706858
3.90342022611428 -2.20082331061892 0.420245040577084
2.83525089764975 -2.35505908787713 0.735508619012957
2.63089514690342 -2.37734551123922 0.810141415358175
3.32858822374892 -2.56907790450051 0.931252628033222
4.63769810722414 -2.3431858484105 0.714922568382968
3.53141481310687 -2.08966915175374 0.356319569195673
2.88541158486182 -2.20992332421108 0.593387949801088
3.28529381617366 -2.15465384517707 0.448052715695052
4.61979528305792 -2.08140090486014 0.443926506232627
5.76484265714088 -1.85749338193478 0.965291513890938
4.28674663387856 -2.11929079253211 0.377634360906067
6.7918533348037 1.20838033042668 0.142222261579092
3.30805223132553 1.88990821816174 1.74736474491249
-3.16230807255213 -0.474505111529695 0.816909901934555
1.86249405720556 0.514829629120314 0.768452722484282
-0.364339487884163 0.204730058765037 0.245771222460497
6.77219434616251 1.18835357348461 0.268603176296148
6.65828503146982 1.21316572394352 0.414021985810287
6.49316505604916 1.25600831029795 0.559302752377728
6.33109676520312 1.31714460292763 0.678992989976287
6.14327867209261 1.36889273162823 0.801088690996147
5.96171165056106 1.43219506222077 0.914270210856831
5.78655582730824 1.48413403304087 1.04271061011439
5.59505761878994 1.53871299414502 1.15469485926522
5.42081130662946 1.60435344581668 1.25316999366315
5.21194526115406 1.66246203611076 1.35285025491519
5.00116864118498 1.71006052520028 1.44263429590733
4.77378316809137 1.73644576105124 1.51875865544149
4.52688086055014 1.74967826735215 1.5975198190373
4.30664332371687 1.77272684875661 1.64627208011332
4.07356631446766 1.8112848267771 1.68649886663651
3.80746643419 1.84984009717232 1.71328356750839
3.55804385854448 1.88143805455556 1.73185248889097
3.00466272714174 1.88772932917545 1.79892850075129
2.62712931166842 1.82943004517809 1.8195723314022
2.19319806610196 1.76673244344616 1.79558554109252
1.7695878641071 1.6207502129494 1.73423899469443
1.31952596978829 1.38149536930224 1.69203230652762
0.87597829037652 1.17039932028417 1.63937234921564
0.396653074946953 0.963115112678414 1.56709213915176
-0.0770648930836672 0.792147054066009 1.48117576681527
-0.475700474413003 0.616011531197932 1.39944610362454
-0.868822562689895 0.449814960416775 1.35276333184483
-1.23791151675276 0.309131956791933 1.27558116329743
-1.60001494415711 0.212246558954555 1.21179308288412
-1.89729975670437 0.117693158870528 1.16458988321011
-2.18049964147043 -0.00171324946012661 1.13923332637434
-2.48137800382329 -0.089480078598929 1.05266972952753
-2.79178263164755 -0.160735965875899 0.974542530803119
-3.06960831431521 -0.300287396244818 0.831476424709049
3.05139821874925 1.80485690607858 1.68332834174224
2.69142756152845 1.67124727821924 1.58509244254696
2.29858751688121 1.57712756982016 1.53242018020332
1.91100138021872 1.40745160534394 1.48581333266486
1.46757037256015 1.26155460927368 1.42367835567153
0.962366808014069 1.04623017268987 1.33912050170293
0.442767800333165 0.839535364294834 1.20043012309553
-0.0388944972041792 0.662973140252109 1.08686922626876
-0.487597228884326 0.445115024414142 0.997725009812715
-0.833163655223426 0.281481014139188 0.909921858032438
-1.18169968435366 0.152337255013204 0.835857991989278
-1.50082037670729 0.0691585078443487 0.805597655825432
-1.76905534468877 -0.0115455745640267 0.768328137968834
-2.06660446249909 -0.135204354349267 0.735046801881526
-2.36298780861646 -0.224252849134301 0.687172674701102
-2.6779973512608 -0.31685999464976 0.652662783307706
-2.92750984816383 -0.399452100152793 0.725909808593892
6.61430349597134 1.10099203566888 0.028055343077837
6.36200278262684 0.914847612855337 0.090269704808206
6.07446690729873 0.849531797602575 0.13616999909668
5.79480250325534 0.832143483523725 0.189337193691038
5.39037653800753 0.810389387243541 0.229204478358101
4.97879403737039 0.776555088444963 0.253084561570722
4.56522432701338 0.723007809694584 0.28633893943898
4.12338326398337 0.638532261983802 0.343178689821204
3.65031969512663 0.560224383005671 0.394347839639358
3.16827601031785 0.492353295283127 0.450784915495037
2.68655339042413 0.421884689736069 0.515559704129821
2.33144254425492 0.362370857122533 0.568970616031284
1.97164319579346 0.329798045059137 0.55405885519315
1.58575199378714 0.393468229894042 0.568238022911609
1.14041299327724 0.444943322254275 0.490647392880699
0.676882841272156 0.476045748488294 0.395314300976986
0.228497640195556 0.379849873286023 0.26118623794291
-0.191843610110748 0.278992143675015 0.207934418902298
-0.513464145464043 0.201541566732675 0.237119110688901
-0.781382765076506 0.109089257628307 0.276354855461769
-1.0562613415702 0.0258574243683792 0.367424579705328
-1.30194218344144 -0.0594752118010847 0.477954517072588
-1.56125393084203 -0.152248851971739 0.530279045523247
-1.79642486760523 -0.23051001219856 0.549471504249144
-2.05015772841419 -0.297081325945142 0.572389489530019
-2.28377457672052 -0.396013018782711 0.603812391302183
-2.53566757745389 -0.505462396596678 0.626970900989059
-2.79417414229589 -0.649204419392602 0.695712939143647
-3.0130372254466 -0.658867067266857 0.773342828341677
1.581103370607 0.511775959469611 0.944237343546182
1.17672164742897 0.460119703834813 0.972499262102561
0.794808967272329 0.407046595330202 0.901594210044637
0.423752512243798 0.363614859109963 0.807035441146749
0.0669219321711929 0.315344299250566 0.691954830214884
-0.232162067060751 0.267277129733934 0.452186381021943
1.68462520630729 0.374949592965241 0.657078055137736
1.31566752682903 0.450888999909359 0.569811765734929
0.882457031861017 0.44886985252027 0.486751565908256
0.471091489321351 0.419683564757165 0.384667950299256
0.0930121091270257 0.319356000270318 0.267189169338043
-0.168097009286458 0.2620531126607 0.242418494023997
0.10545957933996 0.358395934723065 0.414133525246328
0.504342397600538 0.466126488793135 0.718317970125381
0.529800526979651 0.480440474703525 0.501706836419524
0.952307653599297 0.490808698015337 0.838441829243661
0.958938664106742 0.525166074490924 0.575287931412047
1.29041874947941 0.553193816893277 0.811970835745763
6.64672860621278 1.06735649825297 0.280603437575703
6.42089266509988 1.10235902208685 0.433995994103819
5.96460691230818 1.18448230548301 0.55186246099819
5.62408145603669 1.21752859173395 0.650486042391627
5.1365553722114 1.26524269818309 0.83028446544329
4.6240013847679 1.24200745783123 0.893612218905999
4.1202191344685 1.2193832313086 0.987170268945595
3.57304416091876 1.17230956078254 1.15342001180293
2.93202586549593 1.06160193658754 1.23376788655715
2.58535003933075 0.989502932556112 1.25055238796608
2.22964862538665 0.913141596468512 1.23635947260219
1.88937746862275 0.860801335253874 1.24812398777877
1.09679814888505 0.562169699163928 1.10850963511233
0.229764359522346 0.394397092412412 1.00053461603784
-0.237114003457424 0.210406536392205 0.87182966304209
-0.703596498902152 0.0513330821733194 0.768721147171077
-1.15704835798269 -0.101251536227107 0.804300854874457
-1.46552902910111 -0.200043001406146 0.899271561298602
-1.79430474237414 -0.282402187238603 0.917034808570176
-2.19651510556619 -0.407817404729776 0.920613464397605
-2.49941860698344 -0.554340175922468 0.845967867435494
-2.72050282248826 -0.645915723816761 0.827159892552304
5.68782529643255 0.974227831200192 0.377565513725897
5.16625238625337 1.02771801622281 0.450793326611399
4.63961875286898 0.964399307447073 0.454344974346034
4.05771393790393 0.894820491414893 0.503239061460008
3.60884338917483 0.872863598632103 0.552406375298201
3.32277926677005 0.870775391225892 0.619550662246185
2.89164130963075 0.804485960731767 0.708118215239043
2.49171508696657 0.661360171026682 0.780052380768984
2.16924293055584 0.535341869453248 0.81645309567938
6.16113292843521 1.23457844857666 0.650089881934646
5.79068141321298 1.2904477757109 0.807323640484262
5.47285538655427 1.35419997180676 1.00190941777769
5.07019563893378 1.45424486534673 1.25249744015672
4.38564042359572 1.43098541788382 1.43386335089155
3.94274634376451 1.41786103879559 1.52562577618491
3.34219576761427 1.46365938317979 1.64231031523017
2.92745168419766 1.49852116904599 1.68497140404345
2.41505504618566 1.34103569699002 1.63979797382697
1.8942842050726 1.19891896550921 1.5951444430665
1.27467026227473 0.934049274099283 1.45589456552962
0.556074300812523 0.66354185742147 1.34174758123234
0.115203035120673 0.473536935619858 1.2916710907635
-0.337270267769734 0.272988507972197 1.26277711616608
-0.699498030671178 0.0977627442949881 1.18035383696449
-1.01551489795387 -0.00920059073895698 1.17482350103697
-1.35085982807719 -0.0668012603078709 1.16032276123233
-1.88818171220799 -0.13404425230348 1.16151501662091
-2.18376016815816 -0.27213668226047 1.09472027921949
-2.53090841799412 -0.368222307174124 1.04627975024968
-2.02237014965302 -1.31376214370797 -1.15157051894659
-3.19496328762243 -0.631555820354736 -0.0777338791452516
1.77256411338029 0.4042145943819 0.81453369324756
-1.98259585352283 -1.30254499407654 -0.979375875316813
-1.79899581342754 -1.2280041862418 -0.726795817116878
-1.7661107988173 -1.09506190684805 -0.403089289364805
-1.89757656333451 -0.926387945564768 -0.157522878338904
-2.19680721376482 -0.817511327617181 -0.0395088142562139
-2.56000718092161 -0.766628070635894 -0.0317767894785713
-2.93186132934017 -0.736780226561926 -0.0714163889136941
-3.16651734709624 -0.566340597520737 -0.0982852001426865
-3.01363219437113 -0.479067987756684 -0.101571828254209
-2.82028204095067 -0.420532003164135 -0.0779124520135212
-2.61325530935301 -0.390677794224584 -0.0377750955882783
-2.40747359693825 -0.375420352757586 0.00675289730472124
-2.20937792910463 -0.347012507487404 0.0390913386747904
-2.01801897793046 -0.325673433043131 0.0730349362089245
-1.83119734139583 -0.299229394658658 0.0944947983665863
-1.64964987672538 -0.270743835642014 0.115560471815666
-1.47337881593088 -0.229382068157972 0.128077700367329
-1.30156626279466 -0.187707126206897 0.145592299510288
-1.13769220844408 -0.144078470408495 0.168270715168373
-0.982680687585447 -0.0949179796787894 0.195671140713602
-0.823727280914935 -0.060806557836541 0.206965142552622
-0.661167209626979 -0.0288823527442432 0.221840990321991
-0.499760312494208 0.0190240770114029 0.247506402982371
-0.334374735220877 0.0788785760682336 0.274076065788099
-0.166394908288138 0.147344070002402 0.334089027340992
-0.00828592465591436 0.220704953491222 0.409263503642747
0.141160845101516 0.290568607768391 0.492882593673413
0.284529429124046 0.352098774698545 0.575418504687326
0.433144239162175 0.406292342584633 0.653026085681713
0.596413447588061 0.450690296891081 0.702981273774025
0.771625187910136 0.469960327458808 0.740376532821149
0.949023785365254 0.491051340364574 0.778809681180585
1.13234462990333 0.508609509879627 0.808508811191139
1.3181368086888 0.516100253197795 0.833248074374131
1.50432417249909 0.508399029112913 0.849728992351067
1.686411735562 0.471018651030723 0.848927790433221
1.7760434850865 0.358410782761102 0.762569268259888
1.67311139448196 0.254647371676131 0.668516284765049
1.51515264749621 0.193792768239435 0.605332560101142
1.34021826734128 0.175554191046796 0.571574273187893
1.16677313126611 0.156110905868975 0.542294580148528
0.99410036050579 0.13119248285666 0.509966416316287
0.824403774350483 0.0997319507493743 0.469310997794235
0.658699245480182 0.0650685661076112 0.42376966310337
0.497801756707835 0.0232024537641486 0.364915995370359
0.339932828536219 -0.0266549543960151 0.304329266427377
0.185485568139411 -0.0885471964118501 0.240772633098901
0.0309944502634431 -0.147501124612077 0.185419946967172
-0.112023769284555 -0.213525231099691 0.131200948917059
-0.249892310213073 -0.272184316013617 0.0867980719178156
-0.374372972199068 -0.331664561296914 0.0459109679718794
-0.493527464305416 -0.397358543878225 0.0139894481886702
-0.599879929327783 -0.472573352224926 -0.0318107310826294
-0.697278361397936 -0.558459973364918 -0.0908941427459627
-0.786579060600777 -0.646353710466281 -0.157971506776408
-0.873263048643405 -0.734355191272609 -0.234859143721183
-0.956805754322205 -0.824634990109108 -0.325382834627931
-1.02726878007024 -0.915968668001954 -0.432160041884393
-1.09621677243906 -1.0034644674874 -0.541799110976931
-1.16558908278196 -1.07416308864338 -0.664203216379208
-1.24321111856402 -1.13470897043859 -0.783050157827466
-1.34623679863747 -1.18619565263013 -0.905828599537066
-1.48708075571675 -1.23569255399051 -1.0504995223434
-1.64755725177024 -1.2826373022627 -1.17018013779754
-1.85002326237416 -1.31876833903618 -1.21578586900861
-1.02822223042141 -0.243179192508773 0.219510163823276
-1.26600897856086 -0.315645773618583 0.198550022033658
-1.63202875003652 -0.408814089502173 0.175300953928491
-2.16270458622448 -0.464839284118488 0.152012088043748
-2.89556200084731 -0.558821239336361 0.034460785388184
-0.900007803002259 -0.368572622464705 0.212870962980744
-1.43626579314303 -0.493989282694636 0.153848050114759
-2.37138516477451 -0.713483495383948 0.0969224507738374
-0.821075783393404 -0.498743413239788 0.150217804560074
-1.93347179117819 -0.822159222347327 0.028467128422673
-0.824731586308319 -0.621759701446663 0.0150531929218062
-0.998952092358305 -0.698341273466746 -0.0172430884310927
-1.65260263935647 -0.995413669782277 -0.162715332675791
-0.948557276878972 -0.813759124176801 -0.27366615780179
-1.07658281785068 -0.881996087324522 -0.239880546952066
-1.60884111936003 -1.20382736807462 -0.512727822404617
-1.13819553883847 -0.941122029950061 -0.425414833654989
-1.29103720420037 -1.16505827034989 -0.721124425594641
-1.51511294582662 -1.2767371489027 -0.932676382605628
-1.73801671137472 -1.34949945337146 -1.01437837743581
-1.91581187119955 -1.35184180033505 -0.993649743042251
1.36918357263642 0.471262795317325 0.88979444796847
1.14177617857663 0.439001721613308 0.856842458679457
0.861778099989251 0.404045856018031 0.803083004989972
0.540716531513659 0.353879655635504 0.720177498174668
0.211608375455538 0.237512132742641 0.614676050331002
-0.617542972224154 -0.100289947654289 0.302906183994531
-0.916997787754205 -0.226024842261659 0.234518460161462
1.73623156826999 0.365123387652917 0.831678902813448
1.42865213141049 0.307688335791741 0.835251559171322
1.06987814868717 0.28743111392426 0.799130529155476
0.680808427636547 0.255287811484133 0.724590576760658
0.287686741393265 0.141427009702614 0.613425800196493
-0.132698526858433 -0.0432672637649971 0.489772082395941
-0.473037746638193 -0.197444051866713 0.359364929885277
-0.750777129058777 -0.31505392971615 0.260553871629501
1.52352120335704 0.222259601741104 0.712566413581282
1.30139796281204 0.196150095119045 0.70455003340002
1.04184286785704 0.17649732211285 0.688821358867114
0.727181797128894 0.130483031052137 0.639072388176386
0.370881612971398 0.0517694192799219 0.547656261245711
-0.0247438878322258 -0.131058884685848 0.419956056627983
-0.330081832989552 -0.291541760806061 0.251557001572633
-2.94202907138329 -0.417055712841738 0.622010388541635
-3.35912220293096 -0.757662027991254 0.902902872978726
-2.94868912664826 -0.50988994535126 1.12307981747499
-3.43610619949894 -0.474478942677822 0.866540299511382
-3.55558122930829 -0.514815320248404 0.779887751634921
-6.63698528866469 -1.14253871875397 0.50581767543016
-5.8658104512955 -1.62612857404093 0.30868529591387
-4.46614399696812 -1.44719970985086 0.634749432324124
-4.8135069723934 -1.7029696937214 1.91408974812931
-6.74563567534246 -1.37486282944294 0.479317851045243
-2.95604646487258 -0.510507111776019 0.64842776431992
-3.03094568035945 -0.599533524237321 0.662075923159224
-3.12044888302463 -0.67442277837267 0.683242213707766
-3.22374073151568 -0.736294325519204 0.726752464646934
-3.29638759662782 -0.764522951594442 0.783710285265015
-3.31985333468721 -0.758306290087092 0.979858912280524
-3.24434368734794 -0.727875281109583 1.02368158974984
-3.15205538146523 -0.694734983154114 1.05707955484025
-3.06394891896867 -0.646991319403392 1.08077671851795
-2.98490400676204 -0.584481606276733 1.0910951790129
-3.00957528373062 -0.446560430122731 1.12312022777886
-3.10007755216179 -0.406698941580878 1.09629980775009
-3.18986574974915 -0.354748110308789 1.05034503904481
-3.30472393089454 -0.359119013797188 0.989893034118676
-3.39570765814177 -0.42099788966306 0.948597931213526
-3.40721925523491 -0.463899013972185 0.799984840827504
-3.3169359382601 -0.442108593273002 0.732787162775536
-3.21407851597359 -0.421977461182888 0.687178296232652
-3.10455065596888 -0.400345305446576 0.666453885017956
-3.01197503777888 -0.388070137703028 0.649052416693731
-3.61091166723759 -0.481689525628474 0.84755063608338
-3.71883017954994 -0.520561133599288 0.916000504189098
-3.83953738142812 -0.571593648939329 0.919410640177685
-3.95374148127999 -0.580920115072647 0.919623768876191
-4.06605340618649 -0.613086070844892 0.920262829243748
-4.19353739878979 -0.639610163909309 0.927759465094371
-4.33946588624057 -0.65386027092405 0.919949782385755
-4.50171610605223 -0.69092842423806 0.927594201930015
-4.64479887921255 -0.752147197448595 0.948711041522434
-4.79155782982441 -0.806632329475021 0.96268119969335
-4.93662680591993 -0.837132810868682 0.93309695150281
-5.09608783870694 -0.849997258722232 0.925914628108348
-5.2644362655494 -0.876667963319602 0.895201098972309
-5.44692722451547 -0.895212810788351 0.892385383893851
-5.65079532841626 -0.907006417274386 0.870947516702961
-5.87630562089349 -0.923337156283439 0.837747129650187
-6.08593223113629 -0.956801526845427 0.816113938797863
-6.27223492235115 -1.01486256488512 0.780244872757823
-6.45326296145367 -1.08490224153553 0.724762449871041
-6.61335951693277 -1.1121278996455 0.659108013992407
-6.51542404800971 -1.23832237109639 0.400643035208755
-6.37871702093665 -1.29720996051899 0.375400284319693
-6.2382023545849 -1.2866143054291 0.372303762282908
-6.10227249383722 -1.23464088062284 0.388266942912601
-5.95602357766123 -1.20368587178577 0.402389016716243
-5.7811604889116 -1.17662554026375 0.438361799321639
-5.5935364958425 -1.13735285173939 0.47978385327232
-5.40015148462903 -1.11095177756675 0.49985639396913
-5.22972388908745 -1.09158377399332 0.534191004531381
-5.03248728511806 -1.05934541482536 0.563250956205204
-4.87018160029404 -1.0204325570513 0.572879407167702
-4.70856634171967 -1.01429790671251 0.616168097289254
-4.53329944398528 -0.985535965776509 0.647421984710325
-4.36187886456911 -0.956806561008125 0.640814789202172
-4.17630321512209 -0.929010155134042 0.628125162779495
-3.97856792658582 -0.894899068982292 0.651019186021234
-3.81462573047349 -0.845786030225969 0.647746286357498
-3.65118763518806 -0.786022325841757 0.648352213847811
-3.54356225432061 -0.681795953404589 0.679787539374941
-3.53195915512294 -0.591715478355427 0.72304063801603
-5.60852758200982 -1.65489670417451 0.249864419720795
-5.35157947353043 -1.6630148554488 0.231488486961466
-5.09507963200032 -1.60405138785481 0.244380664956891
-4.86680564924664 -1.51532314660783 0.233943613619738
-4.68928361806835 -1.41398900220547 0.209829491206716
-4.50689907938162 -1.30208608414061 0.160825067223835
-4.33527667688001 -1.17306906990181 0.11464323358565
-4.1815611299817 -1.04890935626977 0.083183812209932
-4.11778002045517 -1.00463209640761 0.162414451269116
-4.15867995938529 -1.13471720397592 0.274971657741978
-4.27622923506944 -1.27164284376765 0.370123445844688
-4.40829682370615 -1.37575316676951 0.482269516771846
-6.62459691835164 -1.47459563128943 0.415123963848945
-6.45659081490728 -1.52964299767431 0.382272065475763
-6.27778748353971 -1.57526785734995 0.369907693648429
-6.10504836569336 -1.60806987398194 0.363747024453243
-5.92236308037469 -1.63452327156932 0.340875898856565
-5.71133320004685 -1.67610745449929 0.302235283895532
-5.49713031094152 -1.71094826534939 0.286307231659229
-5.29400382543915 -1.70761069134973 0.339169452927998
-5.11915492555328 -1.68794763094195 0.410612713633081
-4.96104708629045 -1.68962326749525 0.55475348628754
-4.84316465580951 -1.70589296506234 0.708316744811136
-4.75885022185398 -1.72519102278153 0.868867149226644
-4.70122103549302 -1.76307124902984 1.02129660497782
-4.67548973779878 -1.81400838867135 1.26328406681454
-4.69065177555636 -1.82911230933524 1.50962381828707
-4.75962691888869 -1.77187134870723 1.74675580181179
-4.73699323108873 -1.66139908748349 2.01753862199839
-4.63225611306895 -1.64651563018664 2.03975815546896
-4.54979003576672 -1.68409346429814 1.9710676508721
-4.42380567522627 -1.70388902962532 1.75963043017172
-4.30695896658267 -1.63839125955751 1.58595985112391
-4.16540834467812 -1.50963921934808 1.4295214707223
-4.00420295705596 -1.35897783418858 1.2984978468577
-3.88088705860652 -1.2655809805074 1.24188535305331
-3.79577580620715 -1.12958767500719 1.20942775674077
-3.69950478387495 -1.0010374467099 1.19266674364388
-3.56946697071537 -0.888607567565576 1.1790619447838
-3.41680437538554 -0.80038295251282 1.16244742707868
-3.24873322258422 -0.708876053639531 1.16398079082672
-3.10821569394907 -0.621569022883001 1.17519027376861
-1.59789435464186 -0.865012401662628 -1.11625997644767
-7.83890842934446 -1.14336849558842 -0.269484528294315
-1.98418336801879 -0.995858251307444 -0.663809376667255
-3.35711724974408 -1.02030734002289 -0.618266735467431
-4.92664483062855 -1.39579834100046 -0.848719370266382
-6.16766676655642 -1.5870610809627 -0.533405841199086
-1.66611206809629 -0.815983538028095 -1.20828205689944
-1.83001250324684 -0.769332099415995 -1.27440370742803
-2.00235315747892 -0.720424374051786 -1.31386748297279
-2.18290602986839 -0.671673848207418 -1.30989962198515
-2.3620614870774 -0.631223537219697 -1.26295583612855
-2.52903581719046 -0.600309452368838 -1.17659371816509
-2.70320277974304 -0.645354562402952 -1.10503243820315
-2.88851882894588 -0.670168920007931 -1.05627585163977
-3.07136574997309 -0.664356807237054 -1.04209640297501
-3.24431149939119 -0.631030656433653 -1.10284670538689
-3.41570857271866 -0.622987585841258 -1.16585049876496
-3.59078723759489 -0.618895098074082 -1.19488708807629
-3.76993480920349 -0.621276353372401 -1.20858168279458
-3.95276062665008 -0.626964325468626 -1.23805596884283
-4.14036227769639 -0.653282404349809 -1.26336135341225
-4.33005985463199 -0.673097440433246 -1.25464118437008
-4.51946060242128 -0.69759455698699 -1.27212609416895
-4.70494909373723 -0.709471469006523 -1.28580421380184
-4.88288509027565 -0.728709843709366 -1.26343010192016
-5.05686524437562 -0.74123273623852 -1.25514015551314
-5.22884370344956 -0.747340841763092 -1.25358648247697
-5.39788865535933 -0.772023083882372 -1.22814764124875
-5.56556404180966 -0.799753777158036 -1.19867756931491
-5.73601813762462 -0.822297100273207 -1.1726490428053
-5.90645130301061 -0.842884242768075 -1.12970981819748
-6.07927088263628 -0.857619796279847 -1.0969091954935
-6.25678318940188 -0.867332549472302 -1.07320344768422
-6.43192484929127 -0.880714325489654 -1.03069667852569
-6.60369115374617 -0.892458489098154 -0.982464669683655
-6.78172521981513 -0.907449904287686 -0.955408148246064
-6.95497665195884 -0.925282219090473 -0.90393169185461
-7.12261373548177 -0.949045606771535 -0.838956867803267
-7.29146451910505 -0.980702898808368 -0.781631473093931
-7.44475296598499 -1.01648923676023 -0.695791959362435
-7.58567104338614 -1.05343913538458 -0.591770664613433
-7.72657885077443 -1.09077234276411 -0.493032580142528
-7.82289452028336 -1.12543050318339 -0.363103886009529
-2.12964119284363 -0.958159900484998 -0.51546569900611
-2.22433120183733 -0.878394890888746 -0.365991643836674
-2.30094029117137 -0.730558336493121 -0.264054214733611
-2.39520690027357 -0.555358575253243 -0.246132143702272
-2.55147306574031 -0.444413392546573 -0.274555814430205
-2.74501391395438 -0.405260182729986 -0.298193117521843
-2.94098682901103 -0.444445531339509 -0.316757431392778
-3.12316855148627 -0.520986576771324 -0.316221688419927
-3.27614630344931 -0.608734951500278 -0.290042221751552
-3.36147401569618 -0.748984002255272 -0.298052385634685
-3.32429438069377 -0.876379173331892 -0.394532026558329
-3.32389689370519 -0.970859628468749 -0.538041322368093
-3.47120675645616 -1.03612974772975 -0.70226834529146
-3.59091034748814 -1.05843018817575 -0.761078338377168
-3.71569014102059 -1.08142482348021 -0.807259475440047
-3.8463733301879 -1.10412366971041 -0.839659568358657
-3.98092657131066 -1.12811442196789 -0.868930983433219
-4.12086913612587 -1.15105977136194 -0.892178989089337
-4.26406217766025 -1.17370670015473 -0.908837815533882
-4.40794400002806 -1.19165620949086 -0.922106318116067
-4.54868667544579 -1.21737507828169 -0.925052114362349
-4.68276773356587 -1.26318447242444 -0.924107821465292
-4.81239547630868 -1.31841982964868 -0.928588948439244
-4.91750268780741 -1.35731001707328 -0.88491705666384
-4.92229756464656 -1.42351541661051 -0.755646450069864
-4.80788223275344 -1.40226860695244 -0.552777458600016
-4.7556615045652 -1.33213235548821 -0.336039541494175
-4.61699834078868 -1.24701571917496 -0.209020136249808
-4.48475088759019 -1.09995668456089 -0.153890235880554
-4.61707671727984 -1.09817030552497 -0.0312533179181625
-4.84945373548041 -1.18132208705946 0.0585775248401412
-5.08917937695217 -1.30149910044726 0.0484184030350736
-5.32711515767296 -1.41277793494131 -0.00235484055632999
-5.55841310342474 -1.49632173978192 -0.102800203728361
-5.75704073918401 -1.52863232849108 -0.265538956726505
-5.93271204102932 -1.54713712008947 -0.445337531922396
-6.32530762702919 -1.59019430436802 -0.537279763791663
-6.58213939775164 -1.58525302002473 -0.489797333848493
-6.84519463825856 -1.55806252640542 -0.427757550996722
-7.10268850438855 -1.51434819200572 -0.34734970158164
-7.3521198801961 -1.47490403626441 -0.244064234766974
-7.60228866835114 -1.3974616017655 -0.174910630170032
-7.78133219041078 -1.25292633839148 -0.200662833817995
-1.68971263060469 -0.957813495216007 -1.19873003681128
-1.90467069180191 -0.997956567842661 -1.24563516899841
-2.13084075887395 -1.03566023190219 -1.20105890437426
-2.35649780650402 -1.11555624712707 -1.11690921643855
-2.6075146589163 -1.20291059864505 -1.0631519705902
-2.8696139743828 -1.25908473457127 -1.07057642033034
-3.12048915313469 -1.32727271367315 -1.078898371537
-3.34748961518521 -1.43561214530572 -1.12807836866022
-3.49192864880201 -1.59553410170704 -1.2512471510665
-3.55624530170346 -1.77985257522409 -1.40611353930606
-3.79707870500885 -1.88990363527582 -1.5035892252432
-4.08384578238017 -1.8047423100658 -1.47130373457775
-4.35131379969165 -1.737073119632 -1.42613194382522
-4.59343246625096 -1.68353305173566 -1.38207657313065
-4.82219665632736 -1.6542929455459 -1.35600182677198
-5.03355001569599 -1.65941555919326 -1.31441535848388
-5.23579419961167 -1.68054465467299 -1.24596605125517
-5.43910063576735 -1.71182089922951 -1.1586849249315
-5.6449724598978 -1.74404524459836 -1.05398375594454
-5.86768803287727 -1.73467401070855 -0.970763079468981
-6.08655287130755 -1.66818322344865 -0.912726246395703
-6.30865438200203 -1.61204390331992 -0.840425652520303
-6.53557315949398 -1.55543291896377 -0.765676236079314
-6.77619537126469 -1.51564113635487 -0.69450618102865
-7.02242841202858 -1.47824416121717 -0.618452989806357
-7.26713572886058 -1.44466201488788 -0.537109105846943
-7.50497570591395 -1.40158338025569 -0.453113184369345
-7.7202532447062 -1.31732088136346 -0.362348325769653
-1.65924670786839 -0.902335737104746 -1.00235848689148
-1.7552032844333 -0.932913908839046 -0.902820162012756
-1.83739185692591 -0.959938744852275 -0.814679453736899
-1.91017832969123 -0.984082530984407 -0.732600802174361
-2.22648068088753 -0.942923970615536 -1.29679840646782
-2.28889213221443 -0.786208433060887 -1.32603760815357
-2.52095124826793 -0.891723149309989 -1.25506318868296
-2.69116396353705 -1.08955597945514 -1.16772539162538
-2.79441046716509 -0.80131257463909 -1.16776746470463
-2.95796679294877 -0.986746778516891 -1.18284231669094
-3.0703712325493 -1.17208249889969 -1.1589073424359
-3.26159053633011 -0.863856372043317 -1.18121159414017
-3.34852485956934 -1.08267600270828 -1.19792445563052
-3.4337914291077 -1.30959856155696 -1.19041485223168
-3.55473180004181 -0.825679975197158 -1.21118240940034
-3.62723380445548 -1.11490866290539 -1.21411026949531
-3.91082890282491 -0.839944483680147 -1.24555817134423
-3.7498553614795 -1.36007845855171 -1.24517771551362
-3.99575914187845 -1.1327658000177 -1.24376463281069
-3.94076430254688 -1.71571679951475 -1.48509488886799
-4.19222408377485 -1.42691426938104 -1.35063787987099
-4.4215111842038 -1.55497016934186 -1.41984970485349
-4.5060052462581 -1.25215670369292 -1.31708307580145
-4.40311041854831 -1.07745188384116 -1.27662784035419
-4.26118222634892 -0.847508674633188 -1.27617521295949
-4.64028039635157 -0.976126295574078 -1.298383935516
-4.81208992452395 -1.1998464311464 -1.32516639476087
-4.66500122477709 -1.43126602179355 -1.38538832524696
-4.87297062620843 -1.50339034930052 -1.37738429254226
-4.98282314071777 -0.945524398533827 -1.28873191945469
-5.02828800927486 -1.33909180979408 -1.33373244538321
-5.17723363196959 -1.49002879754215 -1.31630760425975
-5.19237710271253 -1.12216936228883 -1.28751028771564
-5.483267981392 -0.954290439921035 -1.22958266184453
-5.37434171656514 -1.26820465900654 -1.25093131101295
-5.40774398049002 -1.54373301984223 -1.25241348867619
-5.63955281121869 -1.23640784482669 -1.1903765634289
-5.83743362512195 -1.03475866059407 -1.14983960617564
-5.957319617179 -1.30652319238184 -1.10640874643287
-6.1115097198695 -1.47336367178312 -1.01987234209262
-6.18527832204865 -1.1623630497144 -1.04956856112468
-6.29987858734203 -1.34245715357341 -0.996083942218223
-6.48134667430367 -1.45008671441804 -0.883347651605382
-6.99819411159823 -1.3760010753345 -0.718346849996098
-7.05516304742084 -1.18274882547564 -0.799979834369363
-7.25409478501612 -1.27568827146941 -0.68220868142546
-7.39440343462445 -1.3742153762941 -0.548026279213302
-7.44907135961185 -1.19889422735792 -0.639142653622003
-7.6110486953414 -1.27895878323551 -0.500998313207934
-7.73618382885855 -1.23547715782233 -0.424111474459273
-3.72871126356222 -1.56876526362305 -1.34354868375811
-1.87881057455545 -0.996704331305385 -1.14568729242084
-1.8054141769191 -0.970658038201266 -1.03885118010906
-2.05930294951578 -1.03731873526319 -1.05767618597863
-2.03464779276981 -1.06994699773585 -0.780059297981882
-2.24496719280081 -1.13119595815984 -0.872384992922665
-2.51697817792161 -1.19105706801246 -0.937560822313582
-2.44403299526237 -1.11415772404695 -0.710863497795545
-2.71958240714149 -1.17636124390056 -0.803098179515191
-2.90893187114972 -1.24426035286246 -0.9191018156096
-2.91907556762595 -1.13277894711981 -0.65485129713122
-3.15829985339619 -1.22781600848015 -0.823337245829686
-3.34964795619182 -1.36429859268881 -0.972130982847579
-3.34657697406984 -1.21175557289951 -0.794323878482
-3.55936754954287 -1.60052908792881 -1.19586645598469
-3.56390909706827 -1.42528886489165 -1.01921616065471
-3.57303622457862 -1.24393975037565 -0.859764548332267
-3.80233295354627 -1.80210278630904 -1.35464375799996
-3.7884818037158 -1.57188174861544 -1.15361841595493
-3.8333096921016 -1.37717268353269 -0.987653382497979
-4.1138956462045 -1.65447568153991 -1.23154138148825
-4.18831129044599 -1.46359222993529 -1.0696466994857
-4.43967323644178 -1.54835886357608 -1.14154878410383
-4.35349461734196 -1.70819632407114 -1.30224144024435
-4.69242061114467 -1.59959798464292 -1.19050809865207
-4.51896885141958 -1.39466504247296 -1.0161418510171
-4.72633275658358 -1.46763727988039 -1.06251617126903
-4.91000501716306 -1.58781798058995 -1.17034335011489
-4.99657920728669 -1.52411519119543 -1.06289655163334
-5.26765852828651 -1.67888066818256 -1.05881802794557
-5.48489604387399 -1.73395316594158 -0.984480196885302
-5.29867132379756 -1.69876248512029 -0.859031449752199
-5.50858302937103 -1.67357536612639 -0.776850636839633
-5.92166240066152 -1.65986569641025 -0.638945299151233
-6.10996544210342 -1.71210371774381 -0.76707031879463
-6.30304974000099 -1.68690279743895 -0.642601836464987
-6.45812949288913 -1.65707558007715 -0.669801174341521
-6.59440865782534 -1.64142241112338 -0.533539508099618
-6.79750174919751 -1.60448791711294 -0.571684527418046
-6.94993850690992 -1.58849378019531 -0.459503142427925
-7.20831129452164 -1.52456408232139 -0.456134149968042
-7.33925591221237 -1.51513840759671 -0.304400753447542
-7.49317514201231 -1.47214721008749 -0.339947343814227
-7.61659282480317 -1.43208201030403 -0.262561673330258
-5.06070717874803 -1.50367323457553 -0.920660863362242
-4.92434495729281 -1.47836192312722 -0.752746059785915
-5.10830205018087 -1.62203721677056 -0.673409251473164
-5.3507287781571 -1.59459115340263 -0.562743686800241
-5.67794795253171 -1.581689163212 -0.360581595499435
-5.09758658519188 -1.57272428053281 -0.382738680601648
-4.88513567693025 -1.53195217457448 -0.511972527258321
-5.1186221998858 -1.45983609032724 -0.136919049467255
-4.74829695695745 -1.3562609980401 -0.114136227689206
-4.9127198189394 -1.3153241128559 -0.00709908317987451
-4.59615952977124 -1.20762799909759 -0.0719766379416229
-2.32104938109255 -1.01447303329811 -0.492954208907807
-2.68637075650012 -1.02613962652123 -0.507381887924787
-3.08739870890942 -0.998944612611429 -0.453015063364594
-2.55703829087647 -0.816942852630694 -0.309913992919476
-2.88162857644152 -0.777115014498794 -0.367185514709536
-3.08997508092642 -0.831890939058858 -0.357778450348119
-2.71690805735564 -0.542757319126531 -0.296063923245289
-3.08276855979666 -0.660998787323544 -0.340655393515004
ID=Cantoria_violacea

LM3=1335
-6.42923326991971 0.0159075145692592 0.0596423420590202
-1.29359862138269 1.70073024792114 0.165293902981748
-4.51336200902821 1.40070723108945 0.050932043343179
-2.34866451499703 2.28716500571281 0.946885969716328
-5.41500755077515 0.945909500128126 0.620037893662047
-2.85456775735591 1.28458245241225 0.819233051381848
-2.79806713791117 1.47213872412897 0.417196416378575
-1.54000227779244 1.66858234276588 -0.0143889577302395
-1.77033075343191 1.6328620894611 -0.126953844452275
-2.00804123755276 1.58619254158057 -0.204996197718781
-2.26720515102511 1.53624860383192 -0.246852983165948
-2.53553290658533 1.47504069999692 -0.27680719800066
-2.80849210550864 1.40430712851983 -0.296708227081176
-3.089878387204 1.34215019775855 -0.314668069832369
-3.37685178530318 1.28979179790105 -0.330583197014634
-3.66074166504353 1.22518465232306 -0.339416900183331
-3.93236457805001 1.14921208427904 -0.343251305771656
-4.18111607008916 1.06599650291376 -0.353192118968036
-4.41495790945656 0.979363446237044 -0.34910398574854
-4.6446759436053 0.906704278209507 -0.353518076329745
-4.87049449314489 0.814037342206815 -0.342554836197957
-5.09649404609975 0.715625212842781 -0.35033461036948
-5.32167188143309 0.607547415544844 -0.350902617816534
-5.55363334977781 0.493601372416738 -0.351949566345419
-5.78806468223417 0.378163755897185 -0.350721047939781
-6.01670972367491 0.266469593725622 -0.297260085265944
-6.22777382454401 0.161070529836461 -0.204987924484643
-6.38535752425663 0.0525050433679947 -0.061614935196856
-1.50539835114786 1.77658597212825 0.0790054686126925
-1.84410691266706 1.82169032246706 0.00744242490064208
-2.19639790326732 1.81460500188418 -0.0345065720682198
-2.56220361223061 1.77949112941542 -0.066010637232496
-2.9365312914506 1.71948788008026 -0.0840501430087364
-3.311697922167 1.63113394805687 -0.105684108145398
-3.69304453066685 1.53945957017673 -0.122673264521915
-4.07148956630235 1.44623329224071 -0.116658285441026
-4.43587843752453 1.37860866556886 -0.0314869185874947
-4.5047337064068 1.47240385320472 0.178098931696679
-4.34812860940684 1.60421361073051 0.366908930926367
-4.11429501521153 1.71153568321934 0.496593360107063
-3.85954136896283 1.80738088857885 0.593590529976077
-3.59935260573488 1.90311224224322 0.656544149924524
-3.34320538224399 2.00684775798744 0.71321774161482
-3.08336868395691 2.10138298129033 0.772811072010184
-2.8122131596626 2.18497913795981 0.8357535764294
-2.54158076338383 2.2537873658098 0.900702564186832
-2.50061156730101 2.264272150316 0.993670567659657
-2.74241177527945 2.19600639462628 1.03262517140701
-2.98471072509371 2.13069644446486 1.05835827416825
-3.22243713659586 2.05604795267254 1.06096665635261
-3.45294758145672 1.97538052090395 1.05479518904692
-3.68016471112445 1.89742334542198 1.0405387929247
-3.90090974004712 1.81555064460591 1.01246526150109
-4.11458773460388 1.72585320612263 0.983802730194312
-4.32139896114851 1.62977873930047 0.951949805508468
-4.52058152900031 1.53115810371366 0.917229475508659
-4.71298118069532 1.42829375068769 0.875525853517095
-4.9074874070514 1.33605244921969 0.822857773582968
-5.09784971053133 1.2411452035996 0.758887664032974
-5.28399111757721 1.14384118150107 0.681601837141639
-5.46202239591166 1.03641069233507 0.602959089372528
-5.64079598907994 0.915233497181793 0.530356701848031
-5.84451318727344 0.776210480031316 0.449951411260326
-6.05172852490402 0.624025614207335 0.380104833999665
-6.2377861084872 0.462991369956252 0.320123258504064
-6.40309932536518 0.301943566330476 0.246177819083229
-6.48557767305632 0.103347179907406 0.13171083425436
-5.2437177899612 0.992307164997308 0.69694312452002
-5.10582373056388 1.03107478169857 0.755202867421512
-4.96209329649286 1.07238534723859 0.802240097200047
-4.81233343779907 1.11426862295216 0.849286741198012
-4.65825544180503 1.16010036702224 0.890730669017318
-4.50079484580664 1.20401306293017 0.92205220357247
-4.33980338634918 1.23885669214581 0.935115907818864
-4.17661076255241 1.27102811855732 0.950014714784502
-4.00838352562524 1.30153990179169 0.957959036817178
-3.83137891665732 1.32360873964504 0.964301607540158
-3.64604464140202 1.33796117921615 0.965473873860937
-3.46331262048473 1.33335138511084 0.947321586629094
-3.29185181136103 1.29932368485064 0.902480411179674
-3.11327970784441 1.27003772287872 0.860982694683459
-2.92946470443973 1.26664639949668 0.849487173935715
-2.96810103431182 1.41420759662426 0.378651468309007
-3.16841919727203 1.36833393600676 0.337955337521542
-3.36843646593929 1.33043265930842 0.305947197243343
-3.5717434716583 1.30562817249842 0.276555545559853
-3.7703608394521 1.26082718864222 0.251082818844861
-3.96568615209607 1.21353438267992 0.228786259048457
-4.14458168352052 1.15097051067348 0.214579021749856
-4.32691075150245 1.12177921404113 0.197607062247011
-4.49656305846676 1.05486668173451 0.184483499384287
-4.6618220033526 0.990110961624226 0.168064953976449
-4.82442009554635 0.915332772679455 0.156360524366231
-4.97383242034028 0.824271935746025 0.147123926369676
-5.1298036706926 0.744351705226852 0.134996649184372
-5.29403727994868 0.676975441493168 0.118753805465913
-5.4541781300467 0.593251109700671 0.104332304304723
-5.62890063532859 0.514817171778105 0.0965173490877633
-5.80903202095835 0.436608890834749 0.104776099282688
-5.98134022507526 0.355060275047732 0.139133453731016
-6.11992216918136 0.250576067456 0.215505188460631
-6.26943211511155 0.149786791453443 0.245083388566426
-6.40035873332348 0.0371073982941402 0.153362417431462
-4.20116008780941 1.73060542502598 0.899484695592028
-4.43373683062561 1.63849892983715 0.825892242322181
-4.63097038811663 1.55652952988247 0.761420567253823
-4.80934983843651 1.47495197495165 0.70020902449559
-4.9854899639057 1.39672523605529 0.644590879787578
-5.14876057369191 1.31830488521215 0.60628425250388
-5.29195800813163 1.23957687219043 0.5855653017278
-5.40883019078599 1.12879850908199 0.596018719444571
-5.50628425844274 1.07657857051067 0.55572656234753
-5.84263266768932 0.882261000140108 0.393288338099345
-4.45757901172002 1.59851961523661 0.448280212777773
-4.60205215892639 1.53463972304675 0.407119250760579
-4.73923209557714 1.47835580950956 0.389178195047213
-4.88994523358786 1.41613686549825 0.381394985117474
-5.05974130188437 1.35190675283114 0.378171666649435
-5.23607342252814 1.28758403847626 0.372643411868026
-5.39614119679743 1.22481146236331 0.401408090717706
-5.51675282211855 1.13070418035778 0.487049340073449
-5.79509408187875 0.896794303398223 0.426674670588158
-6.29914022075327 0.539199252141369 0.166778976671423
-4.51473772255465 1.40015803349416 0.0439241363655397
-4.63441494468675 1.38879036618695 0.0502830106769258
-4.75912524967416 1.35248408267759 0.0596418753160941
-4.90831723062218 1.30775874669926 0.0741233416010851
-5.0845242193182 1.26147997407926 0.101194106533565
-5.27160633863139 1.20912277332603 0.140931662815894
-5.45662799945788 1.15629899447459 0.185487116022402
-5.6554456377966 1.08633780639743 0.256171117858674
-6.11044511735978 0.76572708179528 0.145792675267281
-6.45560355339745 0.296064270189022 0.00960587579348204
-4.43819775495589 1.25866573500885 -0.196904471435478
-4.58148602226611 1.23180374958052 -0.166909328990719
-4.71493027193303 1.18920113884893 -0.150630977772359
-4.86805269828417 1.13689891374323 -0.139476513055817
-5.04371308106007 1.07296662574033 -0.100888073142595
-5.23763797039064 1.0185091663994 -0.0705234262499844
-5.44144440421016 0.952984851729987 -0.0270988890607738
-5.68381054672609 0.865685582408592 -0.00601148570269453
-6.15234263133382 0.582665020895103 -0.0675833726954785
-6.44211439810513 0.172956623468818 -0.0419110799570156
-4.35806077954211 1.14037770633974 -0.305486214217757
-4.50503841553635 1.08715081952494 -0.307631693951073
-4.65043626170519 1.01881166488884 -0.310611853109736
-4.81050613217973 0.950176039804427 -0.305996218281529
-4.98889635629373 0.876025594257242 -0.303663058809851
-5.18186479110071 0.79862537028685 -0.296224700546517
-5.38437016854324 0.723535674169617 -0.278009086864421
-5.63050981910452 0.629369320172053 -0.24384340006602
-6.03704720212657 0.433025725199965 -0.218323285413581
-6.38248991395488 0.160854232876295 -0.100824282545035
-1.63022568129031 1.76665453571864 -0.0176947640225388
-2.26119819538483 1.75213603114254 -0.132013123860602
-2.96586865430988 1.65962338386903 -0.155375874307081
-3.76959739700225 1.46793654473472 -0.201248157214306
-4.3636156775023 1.2961463498106 -0.189890606365124
-1.61984610780903 1.73115835923977 -0.04051428395174
-2.26552472792737 1.67696856935273 -0.195609691312084
-2.97237444650703 1.55683197257824 -0.230129261545602
-3.73972730325802 1.37021542044264 -0.277609392084284
-4.272375145332 1.20094588426599 -0.285134477725205
-1.62230413071111 1.69328514188556 -0.058722340160587
-2.23333061185402 1.56958668556851 -0.240009062720688
-2.91579921855255 1.42327910483543 -0.294633588670276
-3.67554792324609 1.25096145131381 -0.339282243396168
-4.21706416667939 1.09120369363754 -0.350623974706428
-2.8554083907033 2.18383076958319 1.00117354530205
-3.3884389841186 2.01887215526083 0.996336758704937
-3.82290985972828 1.87943469703006 0.95213774165105
-4.15515665014528 1.76196690457224 0.852132911541299
-2.57165517587644 2.26660162977529 0.955513753252687
-3.37344394402105 2.03644196315699 0.87413120641432
-3.94676947821838 1.84223943555834 0.801501677875216
-4.27656347601916 1.70202969626099 0.663414114401884
-2.74418098611269 2.21961895739193 0.88377067534293
-3.40582449763524 2.01906763126259 0.761851822790013
-3.96786390287253 1.81454326174025 0.657764933373077
-4.37406144490329 1.62577450451104 0.423893623532779
-4.36226363076872 1.4282887611627 0.102436177783078
2.17567178418586 1.78359371109951 -0.548131101191808
5.22137013602518 1.09025157346624 -0.10273173493845
1.07748187249033 2.15317493543332 -0.560400100963757
5.0698041200277 1.07069797081417 -0.938365732890038
5.5048874869853 1.52516968904627 -0.904946519959576
5.60520899954256 1.19672132430173 -0.127068865617277
6.14719658820296 1.3716810718445 -0.892216648229854
6.22868300678817 1.3351765180993 -0.251275485742008
6.82212890552812 1.17590716309208 -0.281619312803737
6.66660705047814 1.53274676773808 -0.278307581356421
0.776151791826907 2.122916837006 -0.393325717261525
-4.22571681284073 1.4771833140153 0.0250133800219208
-3.92439885346318 1.56578855158296 -0.00807729314964644
-3.58584296851252 1.65434933720966 -0.00236559373607801
-3.2334362585568 1.73282973415005 0.0172432728373731
-2.88100273053796 1.81845080351003 0.0328923440443456
-2.53027873642121 1.89685002387492 0.0485796235267945
-2.18405892193546 1.9582391655765 0.051083107083041
-1.83870774584396 2.009810182515 0.0374876181929393
-1.49526581914697 2.06254876370096 0.0142423513787822
-1.16029199623147 2.09640932992161 -0.042119638302069
-0.822228869595272 2.11105207800162 -0.12163271999167
-0.486124771525966 2.11948458708415 -0.200780808584115
-0.145133237062773 2.13810505582493 -0.263400282483467
0.204566434137338 2.15114422343383 -0.326496085786437
0.564012545439531 2.14084206218049 -0.382470524367592
2.40393536544388 1.68219188963964 -0.49555533185767
2.71801400771409 1.57452509224949 -0.401039063482012
3.07286911002476 1.49380598558801 -0.285943928740653
3.43408452693075 1.38459624463484 -0.161477705189413
3.77737785363028 1.23204942426339 -0.0546374531640453
4.11894820103968 1.0876145236627 -0.00159089525451323
4.45103062933952 0.997582141923806 0.0200912618999441
4.7757821216868 1.00706760200142 0.00506651105804829
5.07221631420547 1.0730779244804 -0.0502625663778031
1.54371913451781 2.08039216167028 -0.698138498138339
1.94555534691238 1.94755177024446 -0.819938596964623
2.29192731716667 1.78784291192633 -0.941908524033638
2.6256009632008 1.58678849528951 -1.03611894078536
2.97593125206841 1.34894544910002 -1.0818812280806
3.39138663752211 1.14643661366593 -1.09699898658703
3.86514598069296 1.04354920733367 -1.11354071693423
4.3526995269802 1.03485714850506 -1.09529233902882
4.83633304115722 1.06698777615263 -1.00785310560531
5.40751390607237 1.19346327690967 -0.895236895299032
5.42676635241808 0.931829007009001 -0.807469585272898
5.47257898475832 0.853665286066766 -0.537620524820602
5.47676534541978 0.888338122959391 -0.251209748472118
5.53982138474024 1.0918188727157 -0.108235765188374
6.16736122264671 1.12903109951094 -0.909942606698372
6.24064117492114 0.882408186749719 -0.80893765456539
6.32531052564166 0.87117493583696 -0.530159528757695
6.36342680854208 0.956550177476466 -0.259643921923138
6.31253144606803 1.19865623988724 -0.174485000475648
6.48526790991661 1.59237311321581 -0.336114501040568
6.25266729928943 1.64095292318383 -0.402786518676138
6.01732634713489 1.70753060715187 -0.439274303099872
5.76121160476213 1.77481996910853 -0.465088326713154
5.46611573836635 1.83975356861772 -0.483653332814995
5.13445946865343 1.91500103795518 -0.47651781444803
4.79532754698432 2.01380978536699 -0.44999306562435
4.45939938220322 2.1372763716333 -0.402557925344086
4.12020736844902 2.26667721905758 -0.339337675168167
3.77616799835592 2.39232901039296 -0.266039940574721
3.43397786076496 2.49973634222904 -0.182162021543545
3.09456491639952 2.60190905747342 -0.0925497277427326
2.7557268102844 2.6956574533725 -0.0117081796693068
2.42182842869267 2.77585299187125 0.0761589657393639
2.08378490127733 2.82956290348678 0.165358020759326
1.73728766728181 2.86105262883617 0.25523670067143
1.39095995007274 2.86730691923008 0.343592628761573
1.03502455721116 2.8538090080673 0.431146552627199
0.672773735358543 2.82966979523468 0.512156146920486
0.309109894885385 2.78506549769936 0.584333402849792
-0.0541146080212692 2.73004126401354 0.648934146639461
-0.414098390774728 2.6664724006691 0.701777845408716
-0.775795552531458 2.59582430701756 0.74815465179312
-1.12918421598445 2.52169317342536 0.771410359448955
-1.48214248345431 2.44445350271629 0.805624859641755
-1.83739721974032 2.36389395277625 0.819669891906114
-2.19319192660464 2.27295359261516 0.801416319786551
-2.54561732596483 2.1700495658849 0.742632048740119
-2.91859671270547 2.09695862893724 0.673710418092678
-3.2883570108223 1.97464175570297 0.621017628663605
-3.64234011758488 1.83367904719077 0.5459577166065
-3.97294307068273 1.69453600275191 0.417656893340749
-4.25548203331511 1.52453349316448 0.26062616510601
5.39086780469832 1.84616935335944 -0.715073047285283
5.12381324460838 1.9231584612695 -0.646778352737785
4.87082759024642 2.01078345519819 -0.558682156268048
4.5646683119456 2.12306692854015 -0.48793384066907
4.22927327095453 2.24430820516537 -0.418124139531754
3.86455425991608 2.37408702240662 -0.34630042601972
3.47645343521216 2.50817359084058 -0.272751435202876
3.05788967303922 2.63764188830735 -0.206473751867637
2.6220963150012 2.74762119619552 -0.132539444066707
2.17875592062273 2.83158162084555 -0.0334951681934405
1.71795350059877 2.87741884995416 0.0749874443500752
1.19299928694521 2.87629870042277 0.178293985370533
0.605554237551098 2.83002779863966 0.270973574449525
0.0279496263801978 2.7556025436976 0.344178927209649
-0.559896027367243 2.65448512094971 0.411646659006939
-1.14494814361281 2.53395142861587 0.439192524814521
-1.6823840129665 2.41336497627669 0.440443039721724
-2.23479111452407 2.26674283620946 0.430335912390604
-2.85254026232832 2.08012697254029 0.399278786074109
-3.51505230684771 1.87428735212159 0.410708398259615
5.3360629149292 1.74239472216237 -0.821286770180236
5.10134489072456 1.83443511000496 -0.767451612611579
4.82121607984862 1.93725764301834 -0.731290977372207
4.50643930741279 2.05698100598076 -0.69113715984691
4.16091453017105 2.19018728199762 -0.63973703015831
3.78445502384813 2.32318206340877 -0.586149460906238
3.364165075637 2.42484820779297 -0.537188387861037
2.93451697913125 2.51898797529308 -0.484340360939217
2.49785667872109 2.61282239337081 -0.428350201237446
2.03775491239832 2.68981909940727 -0.349616645367637
1.53715111743268 2.74027296944794 -0.231132104491998
0.974972186203517 2.74078933996828 -0.109304970100777
0.384848479279715 2.70179158906029 -0.00980407885510854
-0.196852281456051 2.64330933932666 0.0891486818739258
-0.804043908095835 2.5309445556968 0.159440759389422
-1.39428693283188 2.40373434103736 0.207645142844644
-1.91123607174543 2.2591549070706 0.21352239253727
-2.49698905839652 2.09969667649254 0.230748058109072
-3.16651502247579 1.90944703386718 0.238573484625919
-3.87742880382261 1.69689787661057 0.284860187013388
5.35091402649496 1.60833619517597 -0.856893629063479
5.09177997703122 1.608997534124 -0.793748477519547
4.78385557924664 1.65973828634643 -0.757200394037915
4.42880859955385 1.72569344785217 -0.729065804174495
4.05170062002263 1.82973061768967 -0.721750787168071
3.67437505189136 1.98017546143196 -0.722200852306795
3.27529174165968 2.11416828750779 -0.72046844158503
2.86555143397495 2.24718027627096 -0.692568261051168
2.44896371360464 2.38445247343353 -0.644806297487418
2.00410549623577 2.49358357961637 -0.562091510621556
1.49446071897695 2.56575898388205 -0.443335880522262
0.905731359246049 2.58079381182205 -0.313895862934009
0.309617927816296 2.55650385426516 -0.212820863614595
-0.267346061269429 2.51724221260244 -0.114436773219952
-0.871534101759248 2.40925423124557 -0.0494552840011797
-1.43432925438594 2.2821609744421 0.0399826490806263
-1.87795521035343 2.15602250969818 0.0677776698175672
-2.47017679376025 2.02521201035886 0.105027273761969
-3.15432677995344 1.8595932396485 0.113020083084853
-3.87932053379203 1.66212421129685 0.157235951086627
5.3677756547578 1.49431188869565 -0.88573633825819
5.11961092590664 1.39679789277458 -0.818153826915354
4.77834153230384 1.33926631939177 -0.816324823759531
4.40203701156144 1.37446255329409 -0.820366794773987
4.01430103219188 1.46460985527836 -0.823647778763691
3.62178740091685 1.60724279722313 -0.833947526210198
3.23480511933878 1.77967349955915 -0.849241921593293
2.84097879992749 1.95551485957076 -0.816934867413742
2.45168400520575 2.1306887927362 -0.752352368034603
2.04064397580635 2.27164342941328 -0.673048079138756
1.55305646505715 2.38269855744277 -0.561287466219308
0.966831174766785 2.43517269909581 -0.434554396651089
0.393202692618003 2.43190501780667 -0.344800818101324
-0.168233309857759 2.3968285404966 -0.259779052438893
-0.739116242729036 2.31109677382807 -0.198173052654563
-1.25243683984562 2.21247768267809 -0.0507665323728957
-1.64146515758173 2.08799208121684 0.00233953338505654
-2.17215366610991 2.01447918034058 0.0405872746980064
-2.8177542258191 1.89003669928735 0.0511257648783047
-3.50496364061012 1.74153559847011 0.058204949027191
5.29744328705864 1.24364160093195 -0.904884770338113
5.06488477007896 1.14557791368151 -0.96340481634789
4.6821817071651 1.09162363215902 -1.05768539813383
4.24815967107658 1.07264152305905 -1.1153424798319
3.80568570032063 1.10994441250303 -1.12650806428309
3.38069418625067 1.22834500724945 -1.11760413301735
3.01030022264728 1.41357364925612 -1.0793668816268
2.72105966062866 1.68028576346955 -1.01396854942532
2.4171256631651 1.89674502264442 -0.901824433487396
2.07495258464723 2.06019744729869 -0.784204258885042
1.68793040126296 2.18772678156387 -0.660071979615968
1.12840912921571 2.28548993410969 -0.526018813026606
0.60809323705003 2.30375272105865 -0.44349189445336
0.0977250299227908 2.2928056606928 -0.362748503108055
-0.408056905378506 2.24567631970739 -0.275114120050345
-0.83471508724311 2.16048044463402 -0.167767291436533
-1.27443244112575 2.10130269161876 -0.0215953005425335
-1.6431480339589 2.06284309717703 0.00784997653224209
-2.1620470705027 1.99730204841611 0.0364526168989163
-2.73663626143941 1.89683050335943 0.0434187809215549
2.60351940624825 -2.31735849669222 -0.311330150750138
4.55257767514382 -2.67683230247418 0.817233080416617
4.5868228013395 -2.21006524768369 0.795178738271599
3.09173682620163 -2.10289953178265 -0.0212200985127322
6.03656959787619 0.742714729669384 -0.769730089004386
6.04239134423755 0.683892002478914 -0.486033241933349
6.12597643566163 0.674546891383209 -0.271597746616011
6.04742474890492 1.28969087452306 -0.120497051072059
5.57011907132189 0.802874137288989 -0.152158179984598
5.52888601671758 0.629215322444351 -0.494272895838739
5.54431601346325 0.888523895463855 -0.827471573066197
5.8551351145991 1.19228592485732 -1.01089483377932
2.74291279282319 -2.43836973054661 -0.199612209096666
2.91844011118325 -2.52453803150707 -0.0915834519934491
3.06329277613333 -2.63937701982574 0.0294033045882463
3.24064964559798 -2.72716779776425 0.139781565430072
3.41986711096232 -2.78114473924566 0.252635842801397
3.59079973263219 -2.79762904384215 0.328745908876154
3.77259472866328 -2.78909308491694 0.435245650168429
3.96493575301349 -2.77783871105449 0.55355672218356
4.15061652563001 -2.76143706196622 0.647821679224792
4.3452543595442 -2.72995692965969 0.716227293338648
4.61560907303653 -2.65186346090511 0.858225812152649
4.65790188904845 -2.6103714782535 0.882871474007866
4.67880270576863 -2.54987820543437 0.891377516622602
4.67867704658277 -2.4764417831507 0.87941599407676
4.65595566422952 -2.39577203788876 0.855765887826997
4.62871051240793 -2.300926841121 0.830625505424397
3.01611511276793 -2.10464229279693 -0.0362984186800622
2.94740185348612 -2.08888531914011 -0.0605741775112553
2.87619401322096 -2.06781137717783 -0.0865425009602583
2.80409331923166 -2.05325875978575 -0.110829841925225
2.74198815462035 -2.03493258302279 -0.136954149902503
2.67108973288668 -2.01669686517915 -0.158478422866608
2.61365946438779 -1.99699290016993 -0.184500088883739
2.55568666535966 -1.98902029307503 -0.213370144933833
2.50003801224859 -1.98402300735778 -0.241652559046133
2.45443674509354 -1.98833488541013 -0.269634791608733
2.42399605120664 -2.00252545103156 -0.298661083902734
2.40857545803773 -2.03165130991513 -0.330643650443265
2.41051160965202 -2.06849140503428 -0.35356167843515
2.43111288878561 -2.11041402582131 -0.36718893998268
2.45334170374142 -2.15739570471959 -0.368802553641557
2.48804348429585 -2.19765530348131 -0.368267715590054
2.51395536883324 -2.23553847262341 -0.357015578744037
2.55525658567517 -2.27824221670605 -0.340567221559541
2.77168522940351 -2.25102471512742 -0.358752800528274
2.9639687139178 -2.1762530980133 -0.370847474016482
3.15257194541769 -2.07969508310362 -0.383526671189437
3.33327473966447 -1.95684506108978 -0.414072705794766
3.52972320091045 -1.80937639900817 -0.45346948626573
3.73913774454869 -1.65512390477778 -0.492402812057317
3.94637114672672 -1.46655422890335 -0.539585573938958
4.12815138757271 -1.27233542793604 -0.58852450674472
4.32146806938109 -1.0721123536658 -0.633240576367497
4.5109399845938 -0.867304341401068 -0.671810873675926
4.71500184415119 -0.65030190728736 -0.713180388345629
4.90597209862115 -0.441591675594335 -0.749040584495264
5.08942699630022 -0.236483400359706 -0.782981088861032
5.23535975571173 -0.032053378712775 -0.825014836757673
5.37471527065004 0.188976745832907 -0.893649503792255
5.4682286114237 0.393281905682167 -0.975770277075627
5.54325787227803 0.582544971777973 -1.03997326596153
5.63121746923156 0.750524593685601 -1.07170251526163
5.81123669224783 0.842298155354324 -1.0359948198832
5.97283766402768 0.815161781636589 -0.922391596806866
6.03488331078444 0.724679623445103 -0.728627191851204
6.03690330113849 0.712960232118947 -0.689848303386781
6.03178910679427 0.698381042532637 -0.647433719364746
6.03315297151225 0.700214873568946 -0.602599017427251
6.03551420178396 0.696352552898005 -0.559184682384219
6.0497639342819 0.67451189020613 -0.442234432759368
6.06082189475533 0.677405842483951 -0.413384539549848
6.0752972387279 0.679554468487522 -0.380095822706948
6.09132444571503 0.68116698509793 -0.344425084266648
6.1038028635592 0.67642298345762 -0.31494801978774
6.1746511583069 0.705712462020552 -0.216421054869689
6.21965963790013 0.7493978312096 -0.166951006848635
6.25533721925554 0.803820902969224 -0.130262215346566
6.27801843261009 0.867031748707432 -0.101724271314374
6.28469625181561 0.941271690325449 -0.086763220632389
6.27147266595598 1.0120206736302 -0.0778226313951313
6.25010652474913 1.07490855758594 -0.0824963788737387
6.21596291814731 1.1440214870104 -0.0959501565746491
6.17343184976099 1.20151526554699 -0.105708840550262
6.11735743884195 1.25543122722859 -0.114518953956307
5.97408590415355 1.28790044138251 -0.115231253900056
5.90549461204596 1.27047587118374 -0.100009271371545
5.84700720495139 1.23815345453577 -0.0802004392217654
5.78719963686332 1.20392022835705 -0.0717947969584133
5.74035530952541 1.16849229534913 -0.0596201326346564
5.69651691656161 1.12354975021254 -0.0575768417583078
5.65168605281294 1.06430671085169 -0.0511248452957955
5.61403984751566 0.995085229769679 -0.066135663622922
5.59476010494023 0.92937076301678 -0.0862331560620908
5.58557360157142 0.864534937339072 -0.113483187625645
5.53417577842686 0.927734222479658 -0.880947614766463
5.54238353538188 0.968141059474821 -0.927843253534075
5.55979953542576 1.01508784849025 -0.952885356686049
5.59011271534888 1.05601594481515 -0.973076892780048
5.61045005389644 1.09708509988235 -0.994979723905857
5.63868708398423 1.13367803690062 -1.011285414252
5.6809739187287 1.16294213712968 -1.01859173034884
5.71539333372218 1.18493847637456 -1.01887064208147
5.7628436746527 1.19663558378871 -1.01688047776734
5.80977780179641 1.19911379830888 -1.01287227245758
5.910547971553 1.17800888600473 -1.01380116171712
5.95441320170842 1.15696535568964 -1.01584130024692
5.99305668570976 1.12837874352009 -1.01082403010691
6.02518492881181 1.09516044317504 -1.00595580649092
6.0498272051765 1.0469271600591 -0.998498705422663
6.06753228836234 1.00067010741898 -0.984244852437368
6.07378302733434 0.949196791864406 -0.967473129524382
6.06662599584832 0.897015893418523 -0.943867568923097
6.06152374677422 0.850282924235643 -0.900993991605203
6.05140790875999 0.800479214750029 -0.851733014452359
4.48029037553253 -2.57558717512199 0.901147606126132
4.52661199196275 -2.47635647770316 0.882920749119182
4.49409970990494 -2.32280840363658 0.791532778152315
4.28685954170385 -2.56420124913062 0.798086496808041
4.29899103382921 -2.45249036220886 0.725709803830612
4.32211388241592 -2.33047047843725 0.659887252561589
4.02232979486466 -2.61783947599488 0.657734639112636
4.02984499474756 -2.50233217504364 0.582318590972562
4.02040928833157 -2.36304033753592 0.473603470825014
3.6566109529451 -2.61232735953814 0.467842634558446
3.68282810799406 -2.47539160110912 0.400891212026419
3.70128036684463 -2.34477543386293 0.319736187527874
3.17156946888252 -2.50381422261525 0.22025575560668
3.39018452684133 -2.52275371806673 0.312287697216698
3.39766508150768 -2.35815026707769 0.212235875162133
3.04157410161124 -2.33885286316202 0.104816240353822
2.82048577059554 -2.35073474977231 0.0335774210890468
3.09637282512488 -2.20558482290867 0.0491687570901733
2.8634086979044 -2.24262611674802 0.025683336890772
4.48028540847203 -2.11049702007697 0.646865447319052
4.31307568822201 -2.10887057522024 0.495917291131601
4.09260555234433 -2.1137414517739 0.354937392895125
3.82996522750004 -2.09059592058526 0.197904527293307
3.47408099271068 -1.99114953138122 0.0307160953739604
3.20879227837457 -1.94056493538599 -0.244357457012778
4.55264663957818 -1.9094243885816 0.565288573473402
4.36875998871613 -1.91004984285347 0.397269382412553
4.18100135593377 -1.88370927677737 0.258104950160742
4.00628074064673 -1.84461045895372 0.14856185348112
3.73266406284109 -1.75335028270131 0.00659688875763116
4.69666715528025 -1.65889114595563 0.532991976802953
4.52312265724392 -1.69680196639779 0.361230411761746
4.33773224788388 -1.68611626365106 0.222287335679957
4.17452826708667 -1.64808658185408 0.120013416569575
3.95906856118608 -1.58021759195383 0.00878812465974192
3.8032877843404 -1.47943748864514 -0.248405079159758
4.72264518710335 -1.498633254772 0.400380404072392
4.52928854957627 -1.52180937970795 0.235981991610917
4.33297353289804 -1.47481274885846 0.100726453658132
4.08595349365384 -1.30102711829166 -0.0995709677343243
4.13501161801896 -1.12966793896776 -0.429825162188306
4.28256569299064 -1.10623950843075 -0.128257041863989
4.50729519785593 -1.28531115386898 0.0823848410565769
4.77241587524764 -1.32034313997719 0.290465967637523
4.9334114916485 -1.06026055146685 0.269514374933948
4.73547466163328 -1.0404957937878 0.066040280814544
4.53276589432387 -0.76136892757205 -0.237244043004542
5.08474437989982 -0.750512516073299 0.242459862244827
4.94316147201143 -0.694766445173709 -0.0206426030981399
4.52992001287497 -0.970476835668227 -0.0832173184352312
4.70723027814358 -0.547861531296767 -0.287321873329738
5.2726486100563 -0.494954323941251 0.232847894618003
5.09732867717502 -0.47387660998104 -0.0376812492385567
4.85785333026682 -0.323685774150927 -0.374090282846624
5.02415848102032 -0.0949802781192397 -0.646061967350637
5.05231902592055 -0.216313576410825 -0.247703843001212
5.2806841900403 -0.309364012847061 0.0187246584348744
5.4888111150252 -0.223912573532797 0.0821709993144219
5.26589555739538 -0.085208314073238 -0.137108433045001
5.13262786941908 0.0512697797601935 -0.441335823941323
5.51227589340579 0.129905796445622 -0.0927357132069841
5.29912970207098 0.207672854328321 -0.30221023247704
5.35361714827228 0.351876581108216 -0.684041156319258
5.65109985364762 0.356137834023127 -0.171714653611151
5.38239979934633 0.42401249113062 -0.434440691563603
5.43957532596203 0.524766673348369 -0.735324489641655
5.56458247913552 0.674986237244482 -0.368552847872019
5.57040388355912 0.722612543176684 -0.604492690518404
5.6806591336932 0.890162605473244 -0.28018236490201
5.70430436816913 0.854557594570321 -0.398535002152115
5.67158378612319 0.888628892913799 -0.59689776047107
5.60289637337047 1.04396280951705 -0.811567664784051
5.83090653683631 1.13091701366265 -0.77923047191488
5.92165334573109 1.04918780172728 -0.502683432489588
5.92459547136749 1.17311130206025 -0.214883930030169
6.15812304895289 1.0886477355143 -0.227624329032852
6.16706404207879 0.846660949842536 -0.311932683230701
6.08714050915876 0.837209684014125 -0.530671743837845
6.0813429001841 0.924056684253202 -0.777176751416226
6.00197498777554 1.05367435559575 -0.741700992702948
3.07210125493679 -2.41439191906604 -0.175578944022058
3.41934610312335 -2.5425440758139 0.0245094026368481
3.87735557078083 -2.59631020182271 0.302627003902974
4.47689323138632 -2.55298183094792 0.601319765672403
3.47628725146134 -2.26983450705284 -0.15386269291587
3.94088645780384 -2.28199172772311 0.102849895444093
4.28061832630222 -2.28955176412471 0.354527943432622
4.63037228594529 -2.26104861505424 0.479898851559282
4.49474236180185 -2.05882535153979 0.283818392193372
4.1581566357413 -2.05144893625932 0.0710027506633013
3.7355084311169 -2.05946105692876 -0.19969083331643
3.86627297882509 -1.75219094261671 -0.396361013767045
4.1592066532521 -1.79407303526528 -0.140498899222071
4.51297821335733 -1.7962945641666 0.0976535903443626
4.89708431905061 -1.64068342773663 0.313875344458381
4.73591112623255 -1.52694099547381 0.0102844530639584
4.45153626123084 -1.570130086226 -0.132705023895251
4.14033217882448 -1.61636213025848 -0.311202069481381
4.35173282210416 -1.28659147978772 -0.483033130512115
4.68703546207158 -1.25680406382438 -0.242107438548699
4.99791639071059 -1.30030759503322 0.0657219482939514
4.68727624967436 -1.02624141282737 -0.446488114355999
5.15007324934604 -0.950988209671116 -0.14703827500587
4.77827844545468 -0.760381944296542 -0.611618285153937
5.15096548087577 -0.735894069999574 -0.366655408947295
5.36352262297988 -0.778443290062916 0.138220593248214
5.12305739836957 -0.453488664438348 -0.591227239218666
5.45303494013555 -0.545248682403426 -0.232420440789896
5.4405295511238 -0.377207036359374 -0.441250895590625
5.39678852682657 -0.0795047979284324 -0.699612688424032
5.61119179482477 -0.260846401737423 -0.356691440196801
5.64775066211228 -0.0200741666117719 -0.547978393806216
5.78897215251771 0.0462837095733045 -0.338376430980981
5.6043429318725 0.278628191530927 -0.807462619536012
5.74122992631597 0.367600406686913 -0.75219180208313
5.86258716012307 0.464090694871855 -0.672449012887685
5.83348824136085 0.224127199709003 -0.493764791870654
5.9343710193807 0.440356907910913 -0.373518572841942
2.82162661392519 -2.03566318213806 -0.252957935183236
2.91222016991764 -2.06230884717984 -0.323447082311908
3.53045447340164 -1.7327988361391 -0.23249457154554
3.54259668926231 -1.71412133424866 -0.392161471691898
3.90405940381738 -1.38552602643553 -0.425697646813367
4.32398711706246 -0.917837902874589 -0.35140826609836
4.38709053161532 -0.855830743523951 -0.560245047120841
4.64417021974012 -0.522544626657571 -0.555460797756707
4.82396120170099 -0.328620607254191 -0.612395161459994
5.18723260294753 0.12735517905253 -0.583407809182497
5.35978705613137 0.285070697114445 -0.820305444378483
5.51755175205185 0.70488292799502 -0.932506625280947
5.57713587125198 0.852591033156113 -1.02351870525534
5.69817024986461 1.00599314890916 -1.06671513691391
5.90786150182716 0.965401380941117 -1.04062762553414
5.84653238178647 1.11214873793722 -1.05520211260943
5.70600668883779 1.07910590797168 -1.04632306498169
4.75242735843807 -2.12710451158088 0.69685920640042
4.68000752338199 -2.03211993387606 0.714375810650426
4.78834148816507 -2.00916510680792 0.632031377352076
4.81215868281778 -1.83667046070127 0.612039967220365
4.89093166471376 -1.69512611915075 0.484092368939376
4.89727763520838 -1.50021688611729 0.56727305224513
5.01150016833336 -1.39587347699104 0.396766159057066
4.97795689958136 -1.20682953482907 0.501770952532448
5.12903889417811 -1.15711961294407 0.265642107429006
5.45043496886143 -0.490105262602006 0.232168383585552
5.49326399804683 -0.523585810571233 0.103615442856428
5.66828668006715 -0.141575545407264 -0.0408239314801659
5.7843820853004 0.195037886685551 -0.128902589182499
5.81931637118125 0.4254483499497 -0.140602701828552
5.98163529548751 0.6978474873091 -0.124284174226157
5.67959664203381 0.834121182619856 -0.0447566032764818
5.94474819668533 0.875095669117094 -0.0417892202206253
6.15447585757994 0.915609371022318 -0.0473225384287994
5.94386605239122 1.09546328197855 -0.03863826509064
4.54789111192958 -2.53429808567811 1.11309317614997
-0.110399961225418 -2.47448103337711 -0.0969155524413151
-0.053335904823138 -2.37366984758828 -0.144576105713756
-0.0182481728818466 -2.29801245666374 -0.17417329999598
0.09499098747849 -2.20818315786159 -0.18569668343251
0.254317579395681 -2.14820457191817 -0.166986749395986
0.419835045227204 -2.11045527162579 -0.132167236069186
0.594287904052575 -2.09697844788661 -0.101664946762216
0.763618615494277 -2.10792249700104 -0.0741861809206764
0.920980886014611 -2.12694017990538 -0.0503351804676519
1.06521027683651 -2.15106878327526 -0.0385496857732183
1.20956767020356 -2.17072667730605 -0.0218857459294494
1.40228866431503 -2.21148058570025 -0.0249597598884759
1.6598213026952 -2.24957415321632 -0.0614177912171142
1.94678891103837 -2.27231296381222 -0.0594797578258126
2.22858585921671 -2.32092012526747 0.0207439501582625
2.45623523476649 -2.35978022125489 0.108241367517815
2.6592398921072 -2.4030516042768 0.193091168326097
2.83403830356649 -2.42770996339547 0.261235139031833
3.00950828277081 -2.42549806442974 0.323903846800825
3.18842699122196 -2.40119416717181 0.385762987257181
3.39774772842095 -2.37799286370732 0.467472114904242
3.59431799668788 -2.36429413131452 0.552556065153028
3.77357871597434 -2.33110277876741 0.659217927562631
3.91167962658657 -2.34914167170985 0.782923485068979
4.03777048230432 -2.32557141005595 0.856417876403751
4.16543998546114 -2.32460024372718 0.911344075812856
4.32111011516517 -2.40878501246807 0.972676336788504
4.44977387483886 -2.47145182769716 1.05337808730162
4.47922716587134 -2.65373078475692 1.14923069596712
4.39318694869995 -2.72747357265413 1.15944473916735
4.21701458381616 -2.80658987814159 1.16556815431797
4.04301930742818 -2.85253311908126 1.16278225622923
3.89114559697653 -2.8728820219074 1.15670646056929
3.75248186504725 -2.89535107980396 1.14121565610403
3.60667464881204 -2.92396629657234 1.1043430854718
3.43131925283802 -2.96478624945653 1.06606593030806
3.25219844751037 -3.00189851472028 1.03279340855893
3.05859765780477 -3.02616044551697 1.00463507162939
2.86353726022489 -3.03558857956424 0.98390900201957
2.66081194933414 -3.03891197759838 0.961513953613392
2.46467947073893 -3.03306684161362 0.923082468919149
2.24912843034098 -3.01362877030277 0.880612958336966
2.03926388604702 -2.99306952357697 0.849727470699443
1.80783740520043 -2.97607650747027 0.827587431897633
1.55843518744597 -2.94981873515879 0.808482384567395
1.31509162846971 -2.93735938154903 0.79068952715256
1.08078410565076 -2.92193887155683 0.755355481582042
0.862922178943168 -2.89439177792128 0.698610370755651
0.677258086588501 -2.8637527972448 0.63161373579789
0.504937549680245 -2.82779950769933 0.537600215894427
0.36139343566657 -2.79948481749517 0.439807498829401
0.228563756449677 -2.78021757796602 0.346879188640071
0.0856175091141395 -2.74880275497411 0.242837172323296
-0.0487499896489429 -2.68461519003459 0.1055649471889
-0.103320702049467 -2.5757806562762 -0.00976734745524521
2.07237820931193 -2.91540088988593 0.531466828594376
1.03360881609229 -2.57883785118237 0.159797468034574
3.53215601415304 -2.55495870957409 0.55833482252
0.358100960029726 -2.24763407147387 -0.143999886420256
0.0167059291744288 -2.48031557543841 -0.101673698074704
0.526588809893427 -2.74783728412078 0.272907599665641
0.102409327241482 -2.27475990186333 -0.164692018902148
3.32815748078022 -2.84357724459223 0.614994893425433
3.64586067920382 -2.83178186023325 0.737451174968281
1.34035288158339 -2.58787800989424 0.181812942618094
2.78190427882143 -3.00567161913369 0.682258535413942
3.12089270659191 -3.00879814744462 0.755299640616218
3.40482847360979 -2.9903383288349 0.868384418266326
4.2427069977797 -2.80976887614486 1.07161292021121
2.99132700175542 -2.81981364333267 0.487453839033269
1.21911485038692 -2.825727383184 0.471288917726975
2.45214264601046 -2.51956706375729 0.1458485770521
0.890715389845975 -2.30436000576531 -0.0250541258914541
0.206117285078595 -2.70329214570257 0.146198290933218
3.72955637370942 -2.92346163099258 0.989169183013354
3.99405445138011 -2.88214082219022 1.05862133958539
2.83238053862437 -2.58358611469938 0.291357419046546
3.17551901939531 -2.60396925630318 0.425549977540279
0.736108707202322 -2.54141732324312 0.0875206289166797
1.95544235737695 -2.46166295361724 0.0327340423650276
1.64880531869595 -2.88185837562436 0.525497048328481
1.78504934824207 -2.62483882836781 0.177209223509397
0.505750029399476 -2.44306864010711 -0.0198613144034034
0.275532375551671 -2.4695285900892 -0.0583603372786329
0.864361156353516 -2.78941314925584 0.386117460149976
2.44125552213115 -2.97969557064739 0.62065410089879
1.44798710035104 -2.38285542171125 0.0268644766943133
0.64850680179029 -2.24518799453656 -0.0907859346578344
1.13271978454542 -2.32179050789298 0.00245259656064717
2.63003673256824 -2.76819016809168 0.347758242540834
3.90420277320439 -2.78933466861719 0.848943465038089
2.24828906107037 -2.68815128960906 0.230714406530842
5.8198393965851 1.3644389454056 0.14090342287138
2.68607053560319 1.19741118265627 1.63051060948954
-2.42450932650807 -0.146413545027067 0.430203477181076
1.64881031375359 0.380791022795616 0.894738516771023
-0.0565803387043519 0.288616501220814 0.313658718115488
5.7480324658127 1.40146899212955 0.203329758945258
5.59602251408061 1.40113808829657 0.294357391941173
5.41494953846991 1.3882448181018 0.407802555619528
5.24817337635183 1.37345228132668 0.501449767839313
5.07372033126874 1.34814083313741 0.599005140104032
4.90328269471114 1.33182927606508 0.684635714362931
4.72051844206073 1.3101722792197 0.772516522993192
4.5392395406148 1.29454836165835 0.864554213298792
4.36511882476388 1.29013241372286 0.942210403690905
4.17243647561834 1.27581942941725 1.02099820150214
3.99297377162759 1.25540159260342 1.10247517451641
3.797713948891 1.2358602148057 1.17556289525792
3.59729060096892 1.21684324059872 1.25722144808446
3.42150105905932 1.20270684512584 1.32569495448381
3.24555496613011 1.19301250762785 1.39875860652791
3.03866487892034 1.18511666680917 1.47887514226374
2.85218061970938 1.18368337889725 1.54736081851647
2.4507897091084 1.17627385341743 1.71051207362272
2.16794488466123 1.14201274648841 1.77146935393983
1.80419238572975 1.11422868796217 1.78158425314284
1.41402870732382 1.0310020945452 1.75019561185751
1.00498958664921 0.905439543327479 1.69664043971827
0.621027705127555 0.823414378886503 1.60792842030069
0.22422591030028 0.702772785243602 1.53367987962255
-0.151794755579443 0.588480490393293 1.44797141480748
-0.472941031277503 0.500579089410672 1.35835573255508
-0.766364260022594 0.410660933374574 1.2838546365477
-1.06404323514165 0.336695650794593 1.19305104504764
-1.34200477508452 0.256955939510056 1.09896552050651
-1.56754487119427 0.179623155393286 1.02285944830287
-1.78661567155199 0.123774466745545 0.919420989629766
-1.99317189274125 0.0716153417975222 0.813883339440718
-2.19083070162029 0.00415307479629409 0.696548452059146
-2.36853165647897 -0.0770563574649844 0.540271528652376
2.53796684884192 1.13291227055016 1.54744163262074
2.30572630279114 0.99963267440963 1.48156986874318
2.00429108601522 0.907254297109553 1.44322552609649
1.64658264703848 0.855598375633255 1.42651241458762
1.27690061437372 0.7447578724367 1.36053725133844
0.834112758133471 0.649116404855585 1.29485982251196
0.397898686878036 0.525142641406045 1.19473605759054
0.0026305961587216 0.411190395302634 1.11387070006084
-0.334017492889779 0.268157120559301 1.03002972959416
-0.618916641227017 0.203146622042672 0.951830328435679
-0.899558898195537 0.11556753104256 0.863487802032304
-1.15468484631871 0.0649981877722975 0.773213330358511
-1.36852874555142 0.00276435715482059 0.703347613344706
-1.61165618677028 -0.0279859311539289 0.596391449062718
-1.82860487890163 -0.0422224202868576 0.513171038540907
-2.05597102285065 -0.0836453975263957 0.42925644763029
-2.26004572754958 -0.115072664262723 0.377293796984146
5.68034491699678 1.41531916224245 0.0782769589016877
5.39895055547963 1.38198411692049 0.140693924514229
5.13616151511382 1.30359037927032 0.221908389569103
4.90435294869142 1.23097211211866 0.29541896053041
4.57836066908695 1.14466790616819 0.372915273926514
4.24092064352435 1.08515383859506 0.454641411024142
3.90113956264114 1.01191061943808 0.52423196499933
3.55531695097832 0.92460502170311 0.569075515750422
3.20456387450097 0.835402410425693 0.607754970111972
2.83894245994992 0.754876940092622 0.635247720860413
2.47303466996257 0.664538738136693 0.631754122061565
2.17364979362928 0.600651907489825 0.606504039337631
1.87387256920268 0.509067610813577 0.587966661107952
1.54635618314158 0.454557627554075 0.574466316191997
1.18760996186804 0.431294748735502 0.518834410263744
0.828783215563553 0.458201384787682 0.399403734752573
0.474457712682685 0.464616399548441 0.225180103938369
0.0940049488974978 0.407455642302674 0.143403823518173
-0.163140591044521 0.182108264078225 0.473432331684086
-0.37731753211217 0.022603608951922 0.543154450090684
-0.606448128983791 -0.0671454084123217 0.577001529511947
-0.844798994246613 -0.115118184441129 0.583878006979089
-1.07127282095264 -0.139892323981969 0.555677821296216
-1.27875216343075 -0.158207619243052 0.523919315735846
-1.4924903353524 -0.169279724879027 0.485926074907667
-1.69908114026406 -0.180824521418621 0.451458170275603
-1.90659006482943 -0.189460702987497 0.414240081634532
-2.14163803989689 -0.207223240526831 0.391464271130135
-2.33106907705181 -0.260578331594511 0.399405679194768
1.43462573488066 0.320181276381232 1.08987086434103
1.09793749359757 0.263271583704522 1.10677284914077
0.790053912476991 0.194874525710299 1.00991698342582
0.501223368213742 0.139583414055148 0.869976702579446
0.23992587144248 0.110162405110201 0.706808177084879
0.0312974280521928 0.189523356608611 0.49993527045238
1.53869988615664 0.324041923491139 0.761796896506322
1.28464076617112 0.343215049862828 0.648111131535106
0.990448491405138 0.40328110972304 0.493290979883983
0.662659924297985 0.427085398723789 0.370615971351359
0.343158347095496 0.403082898275837 0.201489968553616
0.0996889290702378 0.345919515765003 0.194314934495039
0.317603492738248 0.320539962601342 0.409676235593143
0.588190791349738 0.332950336504208 0.803939843701679
0.669571413970809 0.431517344530213 0.567762911526537
0.935574345574102 0.324232351697033 0.971975270122672
0.999358556474123 0.393488029377923 0.692173509866968
1.23903287564626 0.393380655425902 0.895581077214144
5.63043663148597 1.3388489980202 0.26116516703394
5.3635583846576 1.30733950370626 0.384639881865739
4.95859633918509 1.1588599424022 0.532077201458757
4.65431775083511 1.04825784546711 0.633452499596418
4.22830320241862 0.942352478831234 0.810749491629759
3.8360267180217 0.826092067848827 0.931187573164582
3.45464465148609 0.730005555070799 1.0375470099603
3.04115002784967 0.663359450819823 1.16947735153245
2.57024267000849 0.582860935970579 1.24052343533857
2.28732626290899 0.532866747526196 1.262757783668
1.96196729669199 0.484464886616571 1.28171319269513
1.6481452553216 0.458147144570929 1.31770708481409
0.984758287773122 0.29787026409081 1.22323778226439
0.271682719443678 0.144420101522592 1.06913411856672
-0.0895769685505796 0.0295243410597105 0.99048821617831
-0.447441512128967 -0.0756967566065379 0.911388926947939
-0.825620477888797 -0.141824708582795 0.845133664637249
-1.11617041057535 -0.170596048861001 0.852372500409999
-1.3902912508507 -0.203410079814503 0.797250802390237
-1.71792820031379 -0.244457566066661 0.71921167159719
-1.93700802592448 -0.276269604134166 0.582633486606497
-2.11307350979267 -0.284385946436361 0.519833660352972
4.82664710858771 1.04340062925896 0.454626471794962
4.36540168207322 0.914989481108044 0.585106335312196
3.93887386437102 0.863428291463784 0.668312460785622
3.50180365070423 0.747967977420307 0.754938100148883
3.1813386117935 0.658262334422354 0.820871911821301
2.96297417219783 0.600177650104016 0.878134941131146
2.6377243600862 0.519347179321722 0.923909572750079
2.29830763686963 0.447098121361628 0.917797670705461
1.97192528398303 0.388633893981707 0.912971409609378
5.11241260616599 1.28209211278514 0.538019667930514
4.76783529428808 1.19123952983024 0.674336831944361
4.4618885198756 1.13457861199586 0.824582029706683
4.08463896999509 1.08540323963362 1.02616879189521
3.5411541822577 0.946449895950136 1.22615441992775
3.2084230331797 0.893283227553518 1.32177169747454
2.78334844896547 0.888917955806609 1.45957566918765
2.49657292783223 0.87601045551882 1.55629096203862
2.1094967169183 0.744805637147875 1.55255425823396
1.62122254325591 0.666540620872636 1.58927965621432
1.08037613762938 0.523630849186835 1.50191602602914
0.460611622464859 0.357483478464386 1.39372911964405
0.0896255011900489 0.256031459742653 1.3232087489266
-0.288754731669335 0.156338989190157 1.27915126964479
-0.574263795380589 0.0596542641965002 1.19093310832586
-0.839887300967415 0.0200278694559271 1.14045590697283
-1.10660479489317 -0.0216171572861555 1.08029861846337
-1.54700993022782 -0.0443994638383658 0.971431267504841
-1.76789473881561 -0.124717707682184 0.858173841525945
-2.01680264726287 -0.164849439032936 0.740701117665308
-0.919455034494435 -0.673355846339858 -1.4403124311551
-2.39270840693724 -0.240473752210866 -0.0849664031775627
1.54596885102087 0.254894270834073 0.88029543150944
-0.919810604750264 -0.782699900126772 -1.30909627086825
-0.88466338291481 -0.88938603931056 -0.979684956748947
-0.924258470169122 -0.879067985542151 -0.594705498146389
-1.10407508679388 -0.775736917316908 -0.283631379764734
-1.40424683376245 -0.616118495914944 -0.09483671700652
-1.76703749994617 -0.472808716864381 -0.00354534184183608
-2.13906905845003 -0.370563031198493 -0.0187420470597883
-2.35775391271388 -0.200053084445102 -0.0989543278821549
-2.21784362083774 -0.152437542737822 -0.093082582831719
-2.0433177808258 -0.126856644802978 -0.0719737021070404
-1.8559505768921 -0.11990391588526 -0.0347003007987389
-1.67335777572962 -0.131697190403613 0.00204123754343273
-1.49637440574233 -0.131609480802882 0.0472008845714471
-1.32596107427086 -0.130347839694049 0.0873814017317272
-1.16059727183205 -0.117769964287435 0.120672411338907
-0.998054259998491 -0.101196278581478 0.150006276403961
-0.842941273740818 -0.072487539457851 0.182072434712456
-0.69980969260212 -0.027715476986744 0.208808737633334
-0.572833237483546 0.0277477325228208 0.233520353373562
-0.458742463428971 0.0856387596731959 0.246111142773205
-0.359291435966006 0.147132306508406 0.235765576284094
-0.256866759789566 0.198821029476947 0.239676521632073
-0.146684138864773 0.227838801838915 0.224975366754878
-0.0193816736330532 0.22711348623059 0.229243457540498
0.110055399377131 0.227089931137285 0.233182968093099
0.247138113644033 0.219220488545325 0.248069415580513
0.402495896780368 0.216627496159742 0.289057608610339
0.563955207106529 0.230691243238608 0.358371710104567
0.71927401370316 0.23477134391495 0.454394219235932
0.874807997082074 0.248201067158309 0.549247029381356
1.01985420572034 0.267275382447843 0.635949815780222
1.14387441345507 0.279466572278924 0.71087465432024
1.25946969750753 0.279279013133217 0.762695392074599
1.3633309521611 0.264561058550755 0.802051519736493
1.4540155296067 0.261449831645559 0.837568672430156
1.52589731415143 0.250171435689901 0.885194875949983
1.52842888115865 0.226858815678823 0.865131232858861
1.45475606141293 0.198255806686075 0.822413445865366
1.36992827005974 0.185628501604668 0.781141380894832
1.27725454654861 0.166200691661306 0.734577031858616
1.17590218411039 0.143367867869197 0.687173997238236
1.06386041962805 0.113831870605152 0.635676774133532
0.93914436611062 0.077464343146035 0.580149901811621
0.809039730023573 0.0383238729106408 0.524951316570622
0.6766486442863 -0.00434985322349287 0.472501196525023
0.552024405295623 -0.0517688993985533 0.419946222339907
0.444115519646025 -0.104885785553502 0.36749238616066
0.356014523727117 -0.162373671897674 0.320039813442246
0.289842078278495 -0.213481876833442 0.27474015685897
0.240207979590505 -0.258750816432404 0.232429489900391
0.199580892346467 -0.300406959171048 0.192065633040164
0.152363035379866 -0.359241177468068 0.141226615949107
0.099584188499416 -0.430759281505529 0.0705596483916075
0.0405007612475502 -0.493577673598988 -0.0166597497978196
-0.0157166292322536 -0.555505000005299 -0.113339147324824
-0.0752621478355333 -0.613109355876223 -0.217722896429288
-0.14588207104606 -0.663753977345025 -0.329388914622181
-0.215337765922875 -0.692803688193689 -0.450623361408183
-0.276437652318188 -0.698789196853102 -0.577516773785983
-0.337654320641897 -0.699612152956295 -0.70530697594306
-0.398662934499726 -0.693139861816243 -0.825920260213846
-0.474301401306286 -0.68708275768477 -0.953976435878894
-0.570056759696964 -0.686391966138982 -1.09595352027263
-0.67539946097452 -0.692054659674668 -1.23461092605752
-0.789906837301882 -0.680591030898602 -1.37566793311002
-0.447997425193974 -0.107930658879186 0.37589326554123
-0.647443190224131 -0.195631220471985 0.328384643524041
-0.981792458052535 -0.261128237426899 0.259822969148424
-1.47697705026943 -0.250272920937055 0.181488812463067
-2.13810143749372 -0.230805743758633 0.0359102019316962
-0.255691864490469 -0.277419709090525 0.340412850293988
-0.764873359189068 -0.386867130380508 0.209099586077805
-1.65876247016223 -0.432068601001696 0.0857112075279966
-0.126169478074885 -0.477070588064033 0.238204766430336
-1.20038763205955 -0.633151695169944 -0.0699129511858687
-0.117249102417517 -0.643862972105629 0.0265723201236113
-0.273805860187563 -0.727170197349559 -0.040034616251714
-0.8731109640997 -0.819050947362363 -0.342193468549008
-0.203226016945897 -0.733038613156618 -0.381458514940785
-0.30179464236896 -0.816760517557605 -0.387990993593495
-0.730032378465151 -0.931056242063078 -0.746407637376756
-0.338923761833022 -0.723275653778703 -0.693107743747556
-0.45658965186094 -0.735539808290988 -0.903009625515499
-0.595224921086102 -0.748861469997492 -1.09623603032992
-0.733673025380381 -0.760908972856358 -1.25416168076311
-0.84237332856066 -0.795883092849532 -1.30597763046101
1.4306259667719 0.2438189005958 0.916211068853046
1.3094777356236 0.245680610939594 0.939750878928829
1.08669064332241 0.206528097290101 0.893364138757825
0.731793087739399 0.194448083038334 0.691815200875037
0.34062153149115 0.174768218872686 0.46241752138661
-0.195735646463598 0.129995798478316 0.349468795843438
-0.354043683486425 -0.0800983140910194 0.393123061206272
1.51771735731894 0.228056598797979 0.904351329435755
1.4355534944194 0.215290113309738 0.90542785870814
1.22011859697524 0.197699737891626 0.920149015276539
0.838446987540173 0.191326889219759 0.815759301814401
0.428883688935729 0.138907332695911 0.575538582190245
0.153718263641484 0.0555865307891883 0.471647962005557
0.0133988042344355 0.0140452422110157 0.450968095623207
-0.138443841538768 -0.181066561609906 0.402610270332015
1.47834612041182 0.263769856973385 0.859413725841093
1.36519468735179 0.210528422574228 0.89099545654327
1.18399309985791 0.198774848956108 0.882294597290117
0.879415840724675 0.163725683662891 0.802265966570183
0.54981081969453 0.0701877255033904 0.646387117732462
0.307586901203564 -0.0529357085387986 0.525379524941915
0.257472369749628 -0.0808015356634678 0.449951468663648
-2.79583859788801 -0.299099358491698 0.430961665185996
-2.85656480951239 -0.387070328314938 0.508974051803191
-2.86928573826511 -0.297881197626706 0.567314727970582
-2.873296 -0.2686992 0.5113366
-3.13458 -0.3215761 0.4803036
-5.286389 -0.5919138 0.5029521
-5.505099 -1.060464 0.01614121
-4.105687 -0.9209913 0.4817201
-4.868657 -1.286787 1.633653
-5.769142 -0.9122078 0.1675214
-2.79281 -0.3149762 0.4357907
-2.801594 -0.3311299 0.4443267
-2.816489 -0.3522312 0.4540505
-2.834085 -0.3755617 0.4692739
-2.846992 -0.3894645 0.4890175
-2.863693 -0.3835768 0.5232909
-2.864568 -0.3805337 0.5280734
-2.866076 -0.3804728 0.5312795
-2.866858 -0.3733492 0.5399694
-2.859727 -0.3570828 0.5487548
-2.870809 -0.2892652 0.5647385
-2.86765 -0.2829517 0.5600057
-2.865633 -0.2768661 0.5554504
-2.862035 -0.2675005 0.5428458
-2.868791 -0.2693775 0.5285849
-2.878331 -0.2715227 0.515509
-2.864071 -0.264602 0.4912832
-2.844206 -0.2648554 0.4691981
-2.824675 -0.2707641 0.4495176
-2.809314 -0.2803506 0.4375816
-3.126414 -0.3065458 0.4932429
-3.222762 -0.3079115 0.5612589
-3.332705 -0.3252771 0.5882207
-3.43228 -0.333043 0.5902714
-3.534587 -0.34915 0.6009004
-3.642495 -0.3606853 0.6118391
-3.766824 -0.3710287 0.6263932
-3.894896 -0.3984306 0.6322789
-4.014657 -0.4115788 0.6294951
-4.142223 -0.4151474 0.6357256
-4.257628 -0.4177481 0.6482753
-4.378997 -0.4300134 0.6527792
-4.498035 -0.4446009 0.6566257
-4.624567 -0.4573053 0.6827325
-4.743427 -0.4597097 0.6787839
-4.860005 -0.5047772 0.6471202
-4.973263 -0.532145 0.6417496
-5.074496 -0.5440241 0.6301006
-5.172784 -0.5514989 0.6028855
-5.277172 -0.5741985 0.5426404
-5.219 -0.6817606 0.4480228
-5.15122 -0.7110008 0.4259316
-5.09198 -0.7371451 0.4054176
-5.038983 -0.7433818 0.3992183
-4.979147 -0.7448567 0.4005646
-4.894706 -0.7258133 0.4274158
-4.792578 -0.6773536 0.4471918
-4.628415 -0.6797478 0.4496892
-4.502697 -0.6591061 0.4615275
-4.356769 -0.6397878 0.4556728
-4.240775 -0.6351987 0.4462777
-4.125319 -0.6018493 0.4450828
-4.011638 -0.5646676 0.4452847
-3.887461 -0.5563343 0.4366989
-3.751387 -0.5520274 0.4115345
-3.565576 -0.5342507 0.396466
-3.407251 -0.4972364 0.3963071
-3.239089 -0.4689497 0.3962815
-3.126125 -0.3921977 0.4214796
-3.138249 -0.34138 0.455914
-5.293514 -1.117046 -0.09638803
-5.03807 -1.12432 -0.1137237
-4.797703 -1.095921 -0.06142806
-4.613928 -1.058737 0.01554603
-4.475445 -1.013077 0.08280292
-4.347883 -0.9575036 0.1364644
-4.204853 -0.8790879 0.1802219
-4.065613 -0.83196 0.2113239
-4.021907 -0.8485886 0.2201845
-3.993556 -0.8643223 0.2475384
-3.994296 -0.8903368 0.2942498
-4.047746 -0.9286476 0.3694629
-5.620213 -1.000484 0.1770669
-5.504248 -1.042218 0.1587222
-5.394637 -1.075889 0.1581457
-5.301611 -1.107518 0.1557036
-5.22396 -1.132974 0.1514749
-5.118642 -1.156483 0.1558632
-4.963086 -1.186129 0.1555408
-4.811665 -1.191603 0.2152409
-4.708768 -1.187072 0.3157488
-4.582948 -1.188957 0.475282
-4.473832 -1.20958 0.6222051
-4.405137 -1.255175 0.7788837
-4.373247 -1.310084 0.9225207
-4.426228 -1.37219 1.148969
-4.537673 -1.411786 1.379093
-4.71269 -1.371533 1.563752
-4.806346 -1.076614 1.671061
-4.642562 -0.9844741 1.758583
-4.475901 -1.126127 1.868517
-4.152831 -1.228142 1.902734
-3.944595 -1.236724 1.790377
-3.892362 -1.17877 1.481343
-3.809277 -1.1139 1.187974
-3.722639 -1.054727 1.024389
-3.581302 -0.9563735 0.8929045
-3.451826 -0.8281686 0.7728489
-3.330622 -0.6902619 0.6990172
-3.193522 -0.5764489 0.6684464
-3.072515 -0.4847577 0.6365465
-2.95618 -0.4085321 0.619584
-0.6763001 -0.3487585 -0.9970568
-6.349356 -0.6427465 -0.5516854
-1.411527 -0.5881275 -0.2820185
-2.6287 -0.5863856 -0.5627958
-3.586692 -0.5957473 -0.7336257
-5.923928 -1.207977 -0.5181853
-0.7150685 -0.3299205 -1.092868
-0.8073454 -0.3053522 -1.199013
-0.9481796 -0.2881871 -1.2634
-1.118826 -0.2771305 -1.282437
-1.296721 -0.2578063 -1.269828
-1.472741 -0.2325079 -1.224635
-1.63719 -0.2218346 -1.149623
-1.792194 -0.2294619 -1.05581
-1.973346 -0.2310325 -1.063909
-2.134304 -0.1941854 -1.115749
-2.276306 -0.1398967 -1.172663
-2.408272 -0.08954076 -1.231863
-2.550302 -0.06690873 -1.267052
-2.694823 -0.06293002 -1.278971
-2.838191 -0.06406648 -1.280317
-2.98214 -0.06359889 -1.288034
-3.126459 -0.06394074 -1.294619
-3.273893 -0.07225366 -1.292669
-3.42788 -0.08158452 -1.296307
-3.592862 -0.0952004 -1.291929
-3.771768 -0.1093817 -1.284742
-3.967388 -0.1297246 -1.270643
-4.175933 -0.1497868 -1.251489
-4.391366 -0.1615694 -1.243549
-4.605823 -0.1974418 -1.209504
-4.817141 -0.2214656 -1.186923
-5.017319 -0.252237 -1.157218
-5.200268 -0.280606 -1.117228
-5.370712 -0.3076177 -1.079276
-5.522349 -0.3355207 -1.035749
-5.658285 -0.356752 -0.9876671
-5.787345 -0.383086 -0.9376614
-5.910149 -0.4155906 -0.8884108
-6.024682 -0.4508703 -0.8334965
-6.133979 -0.4891156 -0.7729677
-6.237695 -0.5320312 -0.7060127
-6.325902 -0.5884858 -0.6204628
-1.505283 -0.4963045 -0.2502335
-1.598947 -0.4062555 -0.2130892
-1.702728 -0.3123924 -0.193643
-1.83023 -0.226815 -0.2012814
-1.966551 -0.1548864 -0.244661
-2.133847 -0.151195 -0.2734592
-2.310323 -0.1684089 -0.2809079
-2.470303 -0.224143 -0.2616614
-2.520618 -0.3111316 -0.1610476
-2.448705 -0.4259019 -0.2056661
-2.413775 -0.5128459 -0.3408915
-2.532684 -0.5835674 -0.4597449
-2.690529 -0.5790457 -0.6273997
-2.753342 -0.5733034 -0.6794782
-2.821615 -0.5678479 -0.721316
-2.893493 -0.5627668 -0.7544586
-2.968373 -0.5560991 -0.7798161
-3.046404 -0.5491089 -0.7985929
-3.127519 -0.5457942 -0.8098026
-3.209464 -0.5448341 -0.8181469
-3.291915 -0.548831 -0.8207517
-3.373061 -0.5569299 -0.8120852
-3.452593 -0.5677401 -0.7953997
-3.529244 -0.5820437 -0.7652402
-3.740565 -0.6202367 -0.6127217
-3.827012 -0.6195491 -0.4032302
-3.78528 -0.5651883 -0.2236618
-3.811603 -0.5530052 -0.05141922
-3.846851 -0.5608461 0.001037012
-4.017377 -0.5949151 0.04764821
-4.300051 -0.6907486 0.05482027
-4.610668 -0.7739557 0.04712014
-4.896745 -0.8508272 -0.009183269
-5.169682 -0.9380196 -0.1144654
-5.438103 -1.042949 -0.221179
-5.688823 -1.120345 -0.3796065
-5.969448 -1.190291 -0.5355634
-6.028392 -1.1656 -0.5562182
-6.108249 -1.125219 -0.5641674
-6.197113 -1.050594 -0.5432779
-6.280426 -0.9601383 -0.5065525
-6.341687 -0.8601111 -0.4911758
-6.358281 -0.7440334 -0.5150647
-0.7699395 -0.5236404 -1.024605
-0.9383691 -0.6674457 -1.058872
-1.125289 -0.7992349 -1.152247
-1.34713 -0.8668091 -1.243616
-1.576245 -0.8533809 -1.311393
-1.792839 -0.8154703 -1.373612
-2.005122 -0.7923304 -1.43182
-2.204761 -0.7914788 -1.494259
-2.376644 -0.801094 -1.544499
-2.539646 -0.8054619 -1.563873
-2.74237 -0.8171163 -1.570284
-2.947074 -0.8473247 -1.547532
-3.15465 -0.8654014 -1.517433
-3.357028 -0.8636951 -1.478719
-3.563213 -0.8698579 -1.426443
-3.785087 -0.9040451 -1.360068
-4.037155 -0.974811 -1.289005
-4.334512 -1.085321 -1.23549
-4.664406 -1.20005 -1.202814
-4.994425 -1.271412 -1.122601
-5.283511 -1.319555 -1.037489
-5.52558 -1.338255 -0.9224609
-5.705656 -1.328059 -0.8308855
-5.849052 -1.292385 -0.7604231
-5.975725 -1.235201 -0.6895552
-6.091985 -1.13541 -0.6311362
-6.181098 -0.9864801 -0.6109281
-6.287048 -0.835741 -0.5920881
-0.7062428 -0.5805946 -0.7887558
-0.8814418 -0.7209037 -0.6411373
-1.058207 -0.7536574 -0.5196015
-1.228767 -0.7053463 -0.389823
-1.151484 -0.6254805 -1.331397
-1.185623 -0.4022715 -1.386832
-1.440701 -0.5177649 -1.38884
-1.61938 -0.6811105 -1.354415
-1.699689 -0.3567033 -1.252275
-1.847335 -0.5167155 -1.321368
-1.957343 -0.6674156 -1.397801
-2.133716 -0.3619354 -1.28051
-2.211828 -0.524943 -1.372175
-2.285184 -0.6631692 -1.473452
-2.385457 -0.2597614 -1.310147
-2.472343 -0.4594891 -1.386252
-2.665203 -0.2097287 -1.34257
-2.596548 -0.5738936 -1.461118
-2.752358 -0.3978796 -1.403218
-2.739587 -0.7347694 -1.561619
-2.897427 -0.5985729 -1.493599
-3.057911 -0.727902 -1.521467
-3.10065 -0.4979887 -1.444359
-3.019641 -0.3525999 -1.398418
-2.907769 -0.1882022 -1.348929
-3.183603 -0.2802122 -1.373161
-3.336746 -0.469992 -1.40399
-3.230554 -0.6644442 -1.474343
-3.439592 -0.734303 -1.449932
-3.482889 -0.2587201 -1.349377
-3.569773 -0.6003402 -1.384387
-3.804074 -0.7516114 -1.347987
-3.732958 -0.4201947 -1.333727
-4.094962 -0.2947783 -1.290374
-4.014372 -0.5783612 -1.273159
-4.167554 -0.8633585 -1.260105
-4.396563 -0.5849316 -1.187686
-4.622494 -0.4027633 -1.204852
-4.89433 -0.703748 -1.006152
-5.221097 -1.053877 -0.9475143
-5.145096 -0.6200085 -1.008307
-5.371237 -0.9286495 -0.8720795
-5.66181 -1.151384 -0.8209941
-5.961374 -1.053964 -0.68186
-5.89659 -0.7303869 -0.740017
-6.042412 -0.8487018 -0.6717475
-6.151703 -0.9492184 -0.6245847
-6.112307 -0.6913053 -0.6867424
-6.218356 -0.7734542 -0.6325267
-6.285827 -0.7137528 -0.620831
-2.592076 -0.6831145 -1.530385
-0.9183613 -0.7488035 -0.9434156
-0.866134 -0.7548561 -0.8134655
-1.111518 -0.9071663 -0.9225505
-1.323911 -0.8531435 -0.4751674
-1.425636 -0.9717718 -0.7616641
-1.595833 -0.9328689 -1.054645
-1.689967 -0.914479 -0.6071497
-1.848732 -0.8718958 -0.8801108
-1.942302 -0.8440788 -1.126643
-2.10041 -0.7798157 -0.661141
-2.262469 -0.7968169 -0.94739
-2.358483 -0.8256578 -1.185663
-2.503594 -0.7413963 -0.8475088
-2.488321 -0.8419045 -1.408595
-2.577414 -0.8042903 -1.151111
-2.681495 -0.7174307 -0.8707595
-2.706664 -0.8485753 -1.445053
-2.739178 -0.8171935 -1.242468
-2.828557 -0.7515668 -0.9945182
-2.945114 -0.8454852 -1.291056
-3.030936 -0.7738701 -1.063323
-3.168699 -0.830029 -1.164207
-3.094389 -0.8972077 -1.380184
-3.34398 -0.8809455 -1.227437
-3.241876 -0.7326895 -0.9520073
-3.373511 -0.7701756 -1.008302
-3.563877 -0.8672178 -1.145915
-3.678467 -0.7999903 -0.9879756
-4.178449 -0.9839474 -1.064376
-4.567456 -1.134639 -1.061858
-4.395955 -0.9806072 -0.8557487
-4.749579 -1.102258 -0.7962239
-5.528175 -1.216865 -0.6519228
-5.614877 -1.334345 -0.8296322
-5.872431 -1.307467 -0.6759505
-5.884936 -1.314718 -0.7045806
-5.981866 -1.271906 -0.6074671
-5.995648 -1.272602 -0.6458998
-6.062485 -1.211821 -0.6001688
-6.132916 -1.135923 -0.5880184
-6.212545 -1.050574 -0.5474637
-6.244397 -1.000181 -0.5711562
-6.304752 -0.9438907 -0.538699
-3.929731 -0.78046 -0.7979165
-3.85074 -0.7090036 -0.5934701
-4.219721 -0.8445495 -0.5894456
-4.644409 -0.975455 -0.5082176
-5.254499 -1.050716 -0.2981832
-4.382186 -0.8335431 -0.3088384
-3.983094 -0.7338808 -0.3969235
-4.50921 -0.8267402 -0.0872682
-4.027878 -0.6703751 -0.05157352
-4.285786 -0.7174555 0.01938431
-3.886624 -0.6049948 0.01852877
-1.674842 -0.6959551 -0.2782882
-1.96572 -0.757819 -0.3912181
-2.2889 -0.6445347 -0.3805297
-1.920408 -0.5089085 -0.2309281
-2.167095 -0.4803119 -0.2626125
-2.301285 -0.4932797 -0.269223
-2.085637 -0.284198 -0.2446982
-2.341577 -0.3413715 -0.2315647
ID=Fordonia_leucobalia

LM3=1335
7.27944850921631 1.59803259372711 -0.571921586990356
2.07349681854248 2.95173716545105 -0.788541913032532
4.52778625488281 2.5302050113678 -1.16531407833099
2.85352039337158 2.39156579971313 -1.46790206432343
6.09585952758789 1.83156394958496 -1.05828201770782
3.39547538757324 2.1549551486969 -0.826652050018311
3.64642190933228 2.53156495094299 -0.67762678861618
2.25509977340698 2.98816061019897 -0.779847621917725
2.51659917831421 2.9695405960083 -0.788967907428741
2.77889776229858 2.93857836723328 -0.810266494750977
3.04475259780884 2.91648268699646 -0.833307027816772
3.31462001800537 2.90409564971924 -0.85681539773941
3.57989501953125 2.87440776824951 -0.885932862758636
3.84212970733643 2.85317754745483 -0.90508896112442
4.10120868682861 2.80668067932129 -0.917724549770355
4.36241960525513 2.7617359161377 -0.928269505500793
4.62448740005493 2.72352623939514 -0.939018547534943
4.85518407821655 2.67089486122131 -0.942658543586731
5.10706233978271 2.63023567199707 -0.944499611854553
5.36857271194458 2.57426476478577 -0.932224988937378
5.62888193130493 2.51051163673401 -0.917327582836151
5.89059829711914 2.44469833374023 -0.904906749725342
6.1503586769104 2.36291432380676 -0.885947108268738
6.4035382270813 2.25753927230835 -0.856828570365906
6.65775156021118 2.14995121955872 -0.817264139652252
6.90196180343628 2.02637720108032 -0.760290622711182
7.12959909439087 1.88731634616852 -0.699012994766235
7.28294467926025 1.69215285778046 -0.613592326641083
2.27298331260681 2.98227620124817 -0.885303199291229
2.54882526397705 2.94855642318726 -0.962543785572052
2.83673000335693 2.91095423698425 -1.01501083374023
3.12915134429932 2.8747022151947 -1.04907155036926
3.42209792137146 2.83569955825806 -1.06376850605011
3.713627576828 2.80680155754089 -1.08132421970367
4.0039963722229 2.7799437046051 -1.09776735305786
4.28748989105225 2.72434115409851 -1.11017954349518
4.52017688751221 2.59512782096863 -1.13746857643127
4.43545532226562 2.45364880561829 -1.21838176250458
4.27524137496948 2.45743179321289 -1.31656420230865
4.10525608062744 2.44606018066406 -1.38512206077576
3.9236581325531 2.44224238395691 -1.42294359207153
3.73850440979004 2.45642805099487 -1.43516087532043
3.55306363105774 2.4586169719696 -1.45013344287872
3.3690824508667 2.45688509941101 -1.4617612361908
3.18345594406128 2.44378542900085 -1.46894264221191
3.0054178237915 2.42506766319275 -1.47358751296997
3.03058815002441 2.31110239028931 -1.50187027454376
3.22941064834595 2.23323106765747 -1.51286351680756
3.43172669410706 2.16052460670471 -1.52908062934875
3.64181280136108 2.09451913833618 -1.53509712219238
3.85581278800964 2.03611302375793 -1.5331255197525
4.07273435592651 1.98534321784973 -1.52436637878418
4.28870916366577 1.93805813789368 -1.50980150699615
4.50280332565308 1.89951968193054 -1.47946321964264
4.71807050704956 1.86779630184174 -1.44753777980804
4.93317604064941 1.8508038520813 -1.41062748432159
5.15027332305908 1.83618879318237 -1.37484991550446
5.3683443069458 1.81556820869446 -1.34529078006744
5.58681106567383 1.80541694164276 -1.31390333175659
5.80647087097168 1.80827224254608 -1.27332961559296
6.02375841140747 1.80615627765656 -1.22347545623779
6.24321842193604 1.79322850704193 -1.16481721401215
6.47024440765381 1.75522065162659 -1.10371291637421
6.6982250213623 1.70026028156281 -1.0349987745285
6.90583229064941 1.62756204605103 -0.91762912273407
7.06355285644531 1.58372354507446 -0.778921782970428
7.24478769302368 1.55131196975708 -0.641191959381104
5.91905879974365 1.87690651416779 -1.07272970676422
5.74764347076416 1.89969003200531 -1.08509790897369
5.57528448104858 1.92334353923798 -1.09641134738922
5.3998818397522 1.94319915771484 -1.1056569814682
5.22365760803223 1.95854914188385 -1.11358022689819
5.04783391952515 1.97126615047455 -1.11696243286133
4.87363386154175 1.97723853588104 -1.09681916236877
4.70188522338867 1.98364329338074 -1.07314050197601
4.5309886932373 1.99021899700165 -1.04738354682922
4.35932922363281 1.99948799610138 -1.02100944519043
4.18706560134888 2.01472163200378 -0.997102081775665
4.01730966567993 2.03332877159119 -0.953350961208344
3.84655666351318 2.05131506919861 -0.895857870578766
3.66880249977112 2.06885480880737 -0.84784734249115
3.48538541793823 2.11388087272644 -0.822071552276611
3.76267743110657 2.52976393699646 -0.717185080051422
3.94184184074402 2.51955246925354 -0.751223683357239
4.12040948867798 2.49027013778687 -0.792935252189636
4.30247926712036 2.46404957771301 -0.816403985023499
4.48406600952148 2.4381890296936 -0.820406019687653
4.66368341445923 2.41239428520203 -0.825297474861145
4.83778524398804 2.37690472602844 -0.822352647781372
5.01249170303345 2.34107279777527 -0.812067985534668
5.19226408004761 2.30697512626648 -0.816805422306061
5.3739185333252 2.27738952636719 -0.827594518661499
5.55694389343262 2.24808979034424 -0.812555551528931
5.74187135696411 2.2234513759613 -0.808267652988434
5.93339824676514 2.19099497795105 -0.801963448524475
6.10774993896484 2.13315606117249 -0.767493605613708
6.29016828536987 2.07687067985535 -0.745617687702179
6.46461915969849 1.99262642860413 -0.714959740638733
6.64282560348511 1.89827859401703 -0.712994873523712
6.79052257537842 1.77853846549988 -0.684919595718384
6.92940950393677 1.65962016582489 -0.634842097759247
7.05963850021362 1.54341959953308 -0.561746418476105
7.23789548873901 1.55124926567078 -0.553884148597717
4.20711040496826 2.02465128898621 -1.53130388259888
4.44771146774292 2.00849509239197 -1.50913751125336
4.68014717102051 1.99785196781158 -1.48391222953796
4.91015529632568 1.98607289791107 -1.46184265613556
5.1427059173584 1.9588463306427 -1.42641878128052
5.38280344009399 1.91470968723297 -1.39993727207184
5.62721872329712 1.87767899036407 -1.36536943912506
5.88128566741943 1.85983073711395 -1.30199551582336
6.08957099914551 1.85621869564056 -1.24791395664215
6.43855142593384 1.82298231124878 -1.13893187046051
4.37204742431641 2.34908223152161 -1.41021573543549
4.56926536560059 2.31402611732483 -1.39306569099426
4.76933813095093 2.27643346786499 -1.37617874145508
4.97855377197266 2.21212410926819 -1.36388993263245
5.21639728546143 2.13885283470154 -1.35032224655151
5.48131322860718 2.06533288955688 -1.33922207355499
5.75832319259644 1.97240591049194 -1.32384300231934
6.02862358093262 1.89917695522308 -1.28126859664917
6.39988613128662 1.82058155536652 -1.14965927600861
6.90831422805786 1.70296776294708 -0.956288039684296
4.54518938064575 2.54413509368896 -1.164790391922
4.6789813041687 2.53053593635559 -1.19087982177734
4.85002565383911 2.48306798934937 -1.20936226844788
5.04500389099121 2.39348554611206 -1.21438360214233
5.27627372741699 2.28449678421021 -1.19131779670715
5.55927276611328 2.17455744743347 -1.18068480491638
5.86872291564941 2.08413887023926 -1.20937931537628
6.1891770362854 1.98970365524292 -1.21512293815613
6.68148899078369 1.83864748477936 -1.05794775485992
7.1432933807373 1.70574080944061 -0.780466318130493
4.61990833282471 2.69108390808105 -1.02042400836945
4.74489450454712 2.66003370285034 -1.02120387554169
4.91537237167358 2.60800004005432 -1.04035127162933
5.11211967468262 2.52477383613586 -1.06529581546783
5.35266065597534 2.44243454933167 -1.04104149341583
5.64435815811157 2.34059071540833 -1.04643774032593
5.95927429199219 2.21232581138611 -1.06413280963898
6.30648040771484 2.0813102722168 -1.05871498584747
6.80369472503662 1.89298224449158 -0.940305113792419
7.22211790084839 1.7116893529892 -0.706080973148346
4.67559194564819 2.71647667884827 -0.940973579883575
4.75475645065308 2.71144127845764 -0.872757613658905
4.99033546447754 2.6860523223877 -0.891700983047485
5.17797470092773 2.60031604766846 -0.963663458824158
5.41763639450073 2.56177401542664 -0.92746502161026
5.73232746124268 2.47114944458008 -0.927028119564056
6.03256464004517 2.35135579109192 -0.942874372005463
6.36889123916626 2.20477390289307 -0.926781058311462
6.80503988265991 2.00305080413818 -0.849395990371704
7.19567012786865 1.77259683609009 -0.702618300914764
2.46403980255127 2.97224164009094 -0.925106942653656
3.13660144805908 2.89808964729309 -1.00817334651947
3.69977569580078 2.82678270339966 -1.05645394325256
4.24191188812256 2.74643182754517 -1.08828997612
4.54877853393555 2.69298267364502 -1.05284881591797
2.47060894966125 2.98175621032715 -0.903098821640015
3.17838406562805 2.90741848945618 -0.959271848201752
3.75257658958435 2.83971691131592 -1.00014007091522
4.29687118530273 2.75098824501038 -1.01516926288605
4.59010124206543 2.72512984275818 -0.940098345279694
2.50380921363831 2.98517560958862 -0.865949928760529
3.2029185295105 2.91344141960144 -0.873699545860291
3.77613019943237 2.85782170295715 -0.911716461181641
4.34713125228882 2.77082419395447 -0.90334677696228
4.66660118103027 2.75128817558289 -0.850602686405182
3.15675258636475 2.30571055412292 -1.50885677337646
3.52510643005371 2.18971514701843 -1.53585088253021
3.86273503303528 2.11458992958069 -1.54336619377136
4.14195966720581 2.09808206558228 -1.52659273147583
2.98493409156799 2.38165640830994 -1.49908196926117
3.52893614768982 2.31153583526611 -1.50268590450287
3.95283889770508 2.22550272941589 -1.49052929878235
4.21251916885376 2.24134969711304 -1.45050799846649
3.1114194393158 2.41612243652344 -1.49026691913605
3.57554650306702 2.4090564250946 -1.4814178943634
3.97940039634705 2.36548089981079 -1.45517635345459
4.28818845748901 2.42172980308533 -1.38997662067413
4.33054685592651 2.47655725479126 -1.09293794631958
-0.579003572463989 3.47921991348267 -0.308602899312973
-2.90468215942383 3.69098162651062 0.635658025741577
-0.534644186496735 3.70826745033264 -0.441753506660461
-2.67345380783081 4.20500946044922 0.354799866676331
-3.13875150680542 4.265625 0.170633837580681
-3.20418930053711 3.63319182395935 0.349498093128204
-3.61607050895691 4.29786062240601 0.238647326827049
-3.66599798202515 3.82996678352356 0.353736251592636
-4.51787567138672 3.87537145614624 0.436862021684647
-4.49267578125 3.90434193611145 0.199694782495499
-0.250085115432739 3.53068375587463 -0.537713408470154
4.18416786193848 2.60345935821533 -1.13375604152679
3.88300251960754 2.69867420196533 -1.15329194068909
3.5674455165863 2.7178168296814 -1.15437364578247
3.25325155258179 2.73954510688782 -1.15025198459625
2.94326066970825 2.783616065979 -1.15102291107178
2.63329291343689 2.82864332199097 -1.15367650985718
2.32548785209656 2.89023351669312 -1.13866484165192
2.01510691642761 2.95211243629456 -1.11771535873413
1.70390522480011 3.01942563056946 -1.08892488479614
1.39329612255096 3.08981800079346 -1.05496644973755
1.0993138551712 3.19718027114868 -0.998470544815063
0.79889577627182 3.28494429588318 -0.93529999256134
0.497716307640076 3.36245036125183 -0.863011360168457
0.199028581380844 3.43342280387878 -0.772497773170471
-0.0869992226362228 3.50188231468201 -0.642301201820374
-0.809815406799316 3.47587084770203 -0.132283017039299
-1.03818166255951 3.48160123825073 0.0246288143098354
-1.25678682327271 3.49892520904541 0.195881456136703
-1.47909307479858 3.53055238723755 0.356451630592346
-1.70279169082642 3.5752100944519 0.507613778114319
-1.95240330696106 3.60738277435303 0.611998558044434
-2.2139265537262 3.64152598381042 0.658615350723267
-2.48475122451782 3.6698534488678 0.67207008600235
-2.76002430915833 3.68668866157532 0.646861672401428
-0.701669692993164 3.77517509460449 -0.369850516319275
-0.915408670902252 3.84790658950806 -0.270767152309418
-1.13315725326538 3.90448951721191 -0.163946643471718
-1.35556280612946 3.95090293884277 -0.0518897250294685
-1.5771963596344 4.01075983047485 0.0628019869327545
-1.8047342300415 4.07285308837891 0.183646351099014
-2.03604531288147 4.13928318023682 0.310799986124039
-2.28802824020386 4.21189546585083 0.380606532096863
-2.55062174797058 4.21565294265747 0.370240360498428
-3.03832244873047 4.32717943191528 0.357114017009735
-3.05197906494141 4.20446968078613 0.588407039642334
-3.10650634765625 4.01806306838989 0.748632848262787
-3.1435215473175 3.76841044425964 0.761697232723236
-3.16213798522949 3.62479543685913 0.532339930534363
-3.68900084495544 4.37383031845093 0.409158647060394
-3.74318099021912 4.29098033905029 0.596207857131958
-3.75279927253723 4.09595108032227 0.656761765480042
-3.8064432144165 3.91075491905212 0.601885378360748
-3.74373531341553 3.8073136806488 0.445360213518143
-4.38045835494995 3.95869708061218 0.175822883844376
-4.1540412902832 3.99488592147827 0.0984340161085129
-3.92219543457031 3.99707961082458 0.0169725585728884
-3.69099164009094 3.97745990753174 -0.0749696716666222
-3.45677828788757 3.94215774536133 -0.182541996240616
-3.21521210670471 3.88991212844849 -0.294010728597641
-2.98236465454102 3.85670065879822 -0.424758076667786
-2.73742461204529 3.8115246295929 -0.519237399101257
-2.5039393901825 3.74955892562866 -0.620840728282928
-2.27993202209473 3.67605829238892 -0.737299740314484
-2.05593466758728 3.5902087688446 -0.844497680664062
-1.82841765880585 3.49610328674316 -0.934193730354309
-1.59842658042908 3.4003894329071 -1.00358557701111
-1.36936819553375 3.30182099342346 -1.06972289085388
-1.14844739437103 3.17628002166748 -1.12385606765747
-0.913788676261902 3.07922005653381 -1.17957746982574
-0.669498682022095 3.00416326522827 -1.24147963523865
-0.411944031715393 2.93649244308472 -1.29431641101837
-0.141464307904243 2.87050127983093 -1.34010672569275
0.140285104513168 2.79594159126282 -1.37907421588898
0.430756241083145 2.72173070907593 -1.41241157054901
0.730300903320312 2.66309452056885 -1.43678510189056
1.03928363323212 2.61636209487915 -1.45196378231049
1.34925186634064 2.57214117050171 -1.46432673931122
1.6643283367157 2.54495573043823 -1.47207748889923
1.9765373468399 2.49353981018066 -1.47303211688995
2.28529405593872 2.43199706077576 -1.47141778469086
2.5930290222168 2.39836025238037 -1.45974504947662
2.88381099700928 2.49329733848572 -1.43197560310364
3.19394564628601 2.52473759651184 -1.41197526454926
3.50380945205688 2.52609062194824 -1.36511707305908
3.80827045440674 2.51719284057617 -1.27723741531372
4.10752725601196 2.49469256401062 -1.17437601089478
-3.26433753967285 4.06530714035034 -0.247324138879776
-3.09734392166138 3.97602534294128 -0.340856701135635
-2.92254376411438 3.89721822738647 -0.428100615739822
-2.72315049171448 3.83168292045593 -0.5148064494133
-2.51312947273254 3.77665090560913 -0.612482130527496
-2.29891991615295 3.71710443496704 -0.728562891483307
-2.07078671455383 3.64570474624634 -0.839355051517487
-1.82330715656281 3.56876492500305 -0.930331826210022
-1.56556856632233 3.47967410087585 -1.00673472881317
-1.31161630153656 3.35665130615234 -1.08677506446838
-1.03037452697754 3.24994659423828 -1.15934157371521
-0.699820101261139 3.17892813682556 -1.23237180709839
-0.313742965459824 3.10794162750244 -1.30877578258514
0.11662719398737 3.01629376411438 -1.37669634819031
0.599907279014587 2.9196720123291 -1.43414485454559
1.12912261486053 2.86000943183899 -1.46867704391479
1.6809858083725 2.80621075630188 -1.46577739715576
2.2281641960144 2.70442581176758 -1.45993077754974
2.77997994422913 2.65655732154846 -1.4391108751297
3.36180782318115 2.61685729026794 -1.37751114368439
-3.18469071388245 4.15343189239502 -0.139161646366119
-3.04699969291687 4.06667947769165 -0.241333514451981
-2.8743360042572 3.98749852180481 -0.327271610498428
-2.68827247619629 3.9264543056488 -0.43512699007988
-2.48698592185974 3.88088083267212 -0.549664199352264
-2.27542924880981 3.84606885910034 -0.675978481769562
-2.03734970092773 3.80537533760071 -0.788942217826843
-1.7799779176712 3.74446415901184 -0.859115779399872
-1.51399850845337 3.68063592910767 -0.924519121646881
-1.24194610118866 3.60515379905701 -0.996932804584503
-0.950435996055603 3.51604056358337 -1.07001006603241
-0.61468505859375 3.43432450294495 -1.14394378662109
-0.219639956951141 3.34208178520203 -1.22071087360382
0.233020111918449 3.21647334098816 -1.31187045574188
0.754028081893921 3.10720610618591 -1.37763643264771
1.3191477060318 3.01989555358887 -1.40280735492706
1.89840114116669 2.92093324661255 -1.3894248008728
2.47266435623169 2.79906272888184 -1.39162230491638
3.06730628013611 2.7201189994812 -1.34586715698242
3.69497919082642 2.58714628219604 -1.28017139434814
-3.12055087089539 4.18616008758545 -0.0108061730861664
-2.96509718894958 4.12090635299683 -0.0714525058865547
-2.79004406929016 4.06448316574097 -0.138210833072662
-2.59360861778259 4.01979541778564 -0.222569733858109
-2.38930106163025 3.98433184623718 -0.326172322034836
-2.17848539352417 3.94214296340942 -0.447875082492828
-1.94990873336792 3.90180277824402 -0.561648786067963
-1.70189499855042 3.8592381477356 -0.653883099555969
-1.44474470615387 3.80350136756897 -0.737705528736115
-1.17955160140991 3.7509298324585 -0.829894065856934
-0.895028412342072 3.69364976882935 -0.928564667701721
-0.569172203540802 3.61617541313171 -1.01102328300476
-0.18143530189991 3.51379108428955 -1.10009288787842
0.270225673913956 3.37312889099121 -1.20205438137054
0.79217141866684 3.25258660316467 -1.26804852485657
1.34826481342316 3.13045310974121 -1.29730129241943
1.91630160808563 2.99974393844604 -1.28914070129395
2.48343348503113 2.86210298538208 -1.29912638664246
3.08082127571106 2.75870752334595 -1.27298152446747
3.71779417991638 2.64216423034668 -1.2297215461731
-3.04663872718811 4.22150468826294 0.116241902112961
-2.86849403381348 4.17363977432251 0.0989877283573151
-2.67467021942139 4.13009452819824 0.0955087020993233
-2.47218108177185 4.07060623168945 0.0435868948698044
-2.26589322090149 4.00267839431763 -0.040474034845829
-2.06170630455017 3.95603013038635 -0.16819441318512
-1.84270179271698 3.91878914833069 -0.291566252708435
-1.6123434305191 3.8865818977356 -0.4075867831707
-1.37329363822937 3.8515682220459 -0.520916998386383
-1.12646889686584 3.80553531646729 -0.633017957210541
-0.864864885807037 3.74177479743958 -0.737496316432953
-0.569135665893555 3.67304944992065 -0.828103542327881
-0.208715662360191 3.59791278839111 -0.937021911144257
0.220590829849243 3.48715972900391 -1.06181168556213
0.704562962055206 3.35459685325623 -1.13065731525421
1.21747815608978 3.21046328544617 -1.16900861263275
1.73633277416229 3.04312634468079 -1.18115854263306
2.26610469818115 2.92686939239502 -1.20561039447784
2.81966972351074 2.81237554550171 -1.22286748886108
3.39995503425598 2.71489763259888 -1.21604955196381
-2.93131923675537 4.25523376464844 0.318660289049149
-2.70866560935974 4.2432165145874 0.305664360523224
-2.496413230896 4.24008703231812 0.333549469709396
-2.27335548400879 4.20967721939087 0.331930935382843
-2.05121350288391 4.16078042984009 0.250214219093323
-1.84410786628723 4.09524631500244 0.128378167748451
-1.65145516395569 4.02617788314819 -0.00758130429312587
-1.46885895729065 3.96573948860168 -0.154612734913826
-1.27020716667175 3.91661500930786 -0.293229162693024
-1.0545426607132 3.86182045936584 -0.422027736902237
-0.837094068527222 3.78128886222839 -0.53095144033432
-0.594328761100769 3.70673227310181 -0.623964369297028
-0.290627300739288 3.62984490394592 -0.738395750522614
0.0797505006194115 3.54307460784912 -0.883728861808777
0.492092192173004 3.42546725273132 -0.987126410007477
0.92375385761261 3.28278827667236 -1.02368760108948
1.35735869407654 3.10794925689697 -1.07323610782623
1.8264878988266 3.00412678718567 -1.13021349906921
2.27962565422058 2.91637277603149 -1.18220710754395
2.75934267044067 2.8209810256958 -1.21070027351379
-1.73892056941986 3.81842756271362 2.33572602272034
-3.03045964241028 3.25797700881958 2.6483952999115
-3.0744903087616 3.14804816246033 2.43211960792542
-2.02801990509033 3.59050989151001 2.08960008621216
-3.62985873222351 4.30972957611084 0.705122768878937
-3.58097887039185 4.08613014221191 0.74145519733429
-3.61999988555908 3.91284966468811 0.788640737533569
-3.57306098937988 3.66870903968811 0.384274959564209
-3.27213978767395 3.65187883377075 0.637338161468506
-3.22356581687927 4.0145959854126 0.882403969764709
-3.14352130889893 4.27304983139038 0.608494639396667
-3.48526000976562 4.45607995986938 0.318554252386093
-1.8250904083252 3.72926306724548 2.38691377639771
-1.93204939365387 3.64887690544128 2.42324781417847
-2.04068970680237 3.59077310562134 2.47197580337524
-2.15954279899597 3.53375959396362 2.5091917514801
-2.28249287605286 3.47836923599243 2.53639006614685
-2.39285659790039 3.43089008331299 2.55278468132019
-2.51460742950439 3.38169598579407 2.58157682418823
-2.65725183486938 3.32855558395386 2.6048150062561
-2.77227783203125 3.27599120140076 2.62089943885803
-2.89258694648743 3.25292730331421 2.63637137413025
-3.11132740974426 3.25579977035522 2.63735032081604
-3.1743152141571 3.23535108566284 2.61684799194336
-3.2089684009552 3.2134952545166 2.58555364608765
-3.21852493286133 3.19581913948059 2.54475426673889
-3.20349335670471 3.18136739730835 2.50380969047546
-3.15543961524963 3.16354870796204 2.4690055847168
-1.97460687160492 3.59128904342651 2.10656762123108
-1.92237031459808 3.59762048721313 2.11107015609741
-1.87061071395874 3.60507583618164 2.11307668685913
-1.82103085517883 3.61160087585449 2.11247229576111
-1.7765873670578 3.62311482429504 2.11556839942932
-1.7300089597702 3.6351261138916 2.12155413627625
-1.69041502475739 3.64803791046143 2.11837196350098
-1.6537059545517 3.66515278816223 2.12099647521973
-1.62319147586823 3.68811297416687 2.12972855567932
-1.6048082113266 3.7177209854126 2.14137268066406
-1.60236585140228 3.74986720085144 2.1478705406189
-1.60446655750275 3.78108072280884 2.16342759132385
-1.6077698469162 3.80140995979309 2.19077754020691
-1.62426793575287 3.8226854801178 2.21416330337524
-1.64752817153931 3.83691930770874 2.23981928825378
-1.67017698287964 3.84785461425781 2.26381969451904
-1.69063329696655 3.84998559951782 2.28185820579529
-1.71578073501587 3.84225368499756 2.30740213394165
-1.82460534572601 3.8689591884613 2.24894690513611
-1.92882752418518 3.90452075004578 2.16602301597595
-2.03701877593994 3.91690444946289 2.08875298500061
-2.13435220718384 3.93010473251343 2.00268888473511
-2.24827647209167 3.95343112945557 1.91538679599762
-2.35222578048706 3.97571659088135 1.81200098991394
-2.46040320396423 3.994873046875 1.70682573318481
-2.55973935127258 4.01463508605957 1.60896289348602
-2.65523266792297 4.0333366394043 1.50556707382202
-2.74361300468445 4.06596183776855 1.40754020214081
-2.83151459693909 4.10432958602905 1.30588150024414
-2.91787672042847 4.15360021591187 1.22294402122498
-2.99697542190552 4.20464897155762 1.14279747009277
-3.06068658828735 4.2703537940979 1.07497119903564
-3.124267578125 4.37101554870605 1.00126123428345
-3.18365669250488 4.46345281600952 0.904834628105164
-3.2743022441864 4.5193042755127 0.814334511756897
-3.35914611816406 4.52226161956787 0.728199124336243
-3.46542716026306 4.47629261016846 0.660002410411835
-3.56643199920654 4.39668798446655 0.673635303974152
-3.61414647102356 4.27826070785522 0.719743669033051
-3.60155773162842 4.24672412872314 0.731728196144104
-3.59256362915039 4.2130069732666 0.743385076522827
-3.58907079696655 4.17362785339355 0.746947944164276
-3.58441877365112 4.13895273208618 0.744237720966339
-3.58290529251099 4.0481014251709 0.744307577610016
-3.58664584159851 4.02387237548828 0.751062393188477
-3.59122037887573 3.99740624427795 0.762523055076599
-3.59962296485901 3.97008681297302 0.773298263549805
-3.60846066474915 3.94678211212158 0.781852424144745
-3.64214253425598 3.86568331718445 0.767738282680511
-3.67272186279297 3.83900952339172 0.730180323123932
-3.69186687469482 3.8166241645813 0.68696540594101
-3.70727038383484 3.78695821762085 0.645552396774292
-3.71433019638062 3.75325989723206 0.598842620849609
-3.71680688858032 3.73050332069397 0.552028357982635
-3.7068178653717 3.71186757087708 0.511736750602722
-3.69352197647095 3.70197558403015 0.464258968830109
-3.66545724868774 3.69719576835632 0.428515642881393
-3.62083387374878 3.68246507644653 0.400787562131882
-3.52303457260132 3.65148663520813 0.374243915081024
-3.47551584243774 3.63093566894531 0.373733818531036
-3.43291902542114 3.61387228965759 0.381940126419067
-3.39257335662842 3.60087966918945 0.396233975887299
-3.36213135719299 3.5906126499176 0.416945695877075
-3.33200788497925 3.58372449874878 0.441240102052689
-3.3032910823822 3.58161067962646 0.473587542772293
-3.28374791145325 3.58393549919128 0.516510248184204
-3.26905584335327 3.59959006309509 0.55659818649292
-3.2654275894165 3.62017679214478 0.598193168640137
-3.15957403182983 4.33304166793823 0.592691004276276
-3.18400597572327 4.37934875488281 0.555213391780853
-3.2096540927887 4.40774965286255 0.510188400745392
-3.237065076828 4.4279522895813 0.470223486423492
-3.25190949440002 4.44471502304077 0.427435427904129
-3.27777194976807 4.4534969329834 0.390639334917068
-3.31312489509583 4.45843029022217 0.355377912521362
-3.34526586532593 4.46146202087402 0.326913446187973
-3.39167046546936 4.45780944824219 0.308473289012909
-3.43855834007263 4.45392322540283 0.311243504285812
-3.53404831886292 4.46391010284424 0.336297690868378
-3.57095646858215 4.47190189361572 0.360032379627228
-3.60333800315857 4.47401428222656 0.387072831392288
-3.62981605529785 4.47364807128906 0.416882663965225
-3.64897465705872 4.46836519241333 0.456796258687973
-3.65697383880615 4.46224594116211 0.498888581991196
-3.66339898109436 4.44889068603516 0.541208207607269
-3.66524744033813 4.43190479278564 0.585434436798096
-3.65548920631409 4.40846729278564 0.630977094173431
-3.64377427101135 4.37194585800171 0.670621573925018
-3.01689863204956 3.13279414176941 2.59383583068848
-3.07000780105591 3.11112928390503 2.53115010261536
-3.011883020401 3.13764953613281 2.45319604873657
-2.85566878318787 3.12183022499084 2.54537582397461
-2.85049343109131 3.14904594421387 2.47215175628662
-2.8465211391449 3.17584729194641 2.39498615264893
-2.6653254032135 3.16837882995605 2.51718544960022
-2.64918613433838 3.20492768287659 2.43894934654236
-2.611252784729 3.24570918083191 2.33073830604553
-2.41251349449158 3.26467847824097 2.45819354057312
-2.40942215919495 3.29801225662231 2.36750435829163
-2.40049076080322 3.33789038658142 2.27644920349121
-2.09281349182129 3.40649771690369 2.38351702690125
-2.23137617111206 3.35244607925415 2.38532257080078
-2.21580076217651 3.40942001342773 2.27157592773438
-1.99613225460052 3.47878408432007 2.27980613708496
-1.85941565036774 3.52617621421814 2.32799172401428
-2.02743697166443 3.52490782737732 2.17098498344421
-1.88172805309296 3.53323793411255 2.23868370056152
-2.9407753944397 3.19829487800598 2.28880906105042
-2.7846040725708 3.25027775764465 2.21509289741516
-2.62192010879517 3.31442189216614 2.1647641658783
-2.44871282577515 3.41427087783813 2.11544466018677
-2.22329545021057 3.54920363426208 2.02562236785889
-2.04114699363708 3.77953791618347 1.98192131519318
-2.95495009422302 3.25171089172363 2.14630174636841
-2.79147529602051 3.30620336532593 2.07982659339905
-2.65052676200867 3.38098835945129 2.02603101730347
-2.53334832191467 3.45699024200439 1.98445129394531
-2.35103607177734 3.5732958316803 1.90881681442261
-3.03361511230469 3.3034656047821 2.01648759841919
-2.87219834327698 3.34212875366211 1.96607935428619
-2.72905135154724 3.41781711578369 1.92391979694366
-2.61355185508728 3.48282432556152 1.88460767269135
-2.47031426429749 3.57023763656616 1.82952558994293
-2.34975743293762 3.75550293922424 1.7450795173645
-3.00424385070801 3.35536241531372 1.89185690879822
-2.83335208892822 3.42451620101929 1.84783244132996
-2.68369483947754 3.50210237503052 1.79514849185944
-2.5078010559082 3.63904428482056 1.67181742191315
-2.52561926841736 3.86970281600952 1.57009184360504
-2.59512066841125 3.65706992149353 1.5654194355011
-2.76133608818054 3.52366995811462 1.6893527507782
-2.98020935058594 3.41610169410706 1.76850092411041
-3.02206492424011 3.44815540313721 1.6144757270813
-2.85881018638611 3.55771398544312 1.54721009731293
-2.68816113471985 3.73494052886963 1.36782324314117
-3.07182383537292 3.47942709922791 1.35272026062012
-2.91665482521057 3.63800477981567 1.3337767124176
-2.70720863342285 3.63150072097778 1.48689615726471
-2.76740527153015 3.77496528625488 1.26009368896484
-3.21283459663391 3.55831789970398 1.33853113651276
-2.99815440177917 3.66189098358154 1.24785733222961
-2.84609413146973 3.83249950408936 1.16766011714935
-2.93625354766846 4.04599952697754 1.10150480270386
-2.9300525188446 3.73993420600891 1.10908842086792
-3.12377572059631 3.6817352771759 1.21632647514343
-3.2719898223877 3.6997218132019 1.26541113853455
-3.06884288787842 3.70127153396606 1.10727345943451
-2.98229908943176 3.88147687911987 1.0301605463028
-3.20089769363403 3.71307110786438 1.07126772403717
-3.06146430969238 3.796870470047 0.973829627037048
-3.07729244232178 4.1225414276123 0.932617127895355
-3.22102856636047 3.72464561462402 0.922491371631622
-3.12794399261475 3.91597962379456 0.929418504238129
-3.12445497512817 4.1965594291687 0.868909895420074
-3.23857021331787 3.86651492118835 0.801970243453979
-3.20505857467651 4.10439920425415 0.777937412261963
-3.2334406375885 3.8008725643158 0.585765421390533
-3.22456026077271 3.92657732963562 0.622623383998871
-3.21953153610229 4.09970045089722 0.600262224674225
-3.19144701957703 4.2716121673584 0.44698491692543
-3.40508961677551 4.27791786193848 0.396774142980576
-3.44924402236938 4.0538272857666 0.450845897197723
-3.46270179748535 3.7663950920105 0.413427889347076
-3.66538596153259 3.84089946746826 0.472171068191528
-3.65299081802368 3.94790530204773 0.644827365875244
-3.61545443534851 4.1178092956543 0.62687474489212
-3.66567850112915 4.3154182434082 0.559275686740875
-3.56774497032166 4.26749229431152 0.460348039865494
-2.0167772769928 3.72893834114075 2.32160425186157
-2.25127625465393 3.60387873649597 2.38192272186279
-2.55651307106018 3.45152926445007 2.44728994369507
-2.98159265518188 3.34218955039978 2.5404999256134
-2.25303411483765 3.71297001838684 2.1958589553833
-2.53972625732422 3.5170567035675 2.22347712516785
-2.80223655700684 3.42805123329163 2.31395506858826
-3.0851788520813 3.39213132858276 2.36162137985229
-2.8752076625824 3.28845643997192 2.08808779716492
-2.65415930747986 3.52077293395996 2.09399199485779
-2.38786721229553 3.72299027442932 2.06471180915833
-2.42785835266113 3.86390495300293 1.88662350177765
-2.571781873703 3.51411914825439 1.85664784908295
-2.85184836387634 3.48561215400696 1.96779143810272
-3.20921039581299 3.47686171531677 1.99391102790833
-2.9649612903595 3.59654092788696 1.829674243927
-2.75913739204407 3.62253928184509 1.80061876773834
-2.58763694763184 3.76424050331116 1.81715595722198
-2.66337108612061 3.89123916625977 1.63362526893616
-2.86042785644531 3.71379661560059 1.61601853370667
-3.18628311157227 3.63792634010315 1.76566338539124
-2.82602477073669 3.87532138824463 1.49032855033875
-3.17550802230835 3.77073907852173 1.51536297798157
-2.86629247665405 4.00627326965332 1.37967836856842
-3.10537123680115 3.85829854011536 1.36926460266113
-3.36288952827454 3.65109658241272 1.47743451595306
-3.04616498947144 4.0156397819519 1.25318396091461
-3.32698321342468 3.8073091506958 1.34747684001923
-3.27554368972778 3.89243030548096 1.25981652736664
-3.18090224266052 4.0829381942749 1.11797380447388
-3.39040732383728 3.81300330162048 1.24381303787231
-3.41039896011353 3.82827854156494 1.10082828998566
-3.4111692905426 3.82610130310059 1.14477908611298
-3.26971817016602 4.23184776306152 0.973410248756409
-3.35449194908142 4.18618249893188 0.930173337459564
-3.42099237442017 4.14365005493164 0.882171511650085
-3.42632508277893 3.92586088180542 1.02771532535553
-3.47582745552063 3.92946910858154 0.924437463283539
-1.82700181007385 3.75399875640869 2.07662796974182
-1.88693904876709 3.85042572021484 2.08718252182007
-2.21195912361145 3.75883150100708 1.875
-2.23111271858215 3.88826584815979 1.87435150146484
-2.41522574424744 3.88731336593628 1.7006903886795
-2.60254335403442 3.80628418922424 1.45620965957642
-2.65939521789551 3.96284246444702 1.44118583202362
-2.77841997146606 3.95348739624023 1.28345119953156
-2.85246062278748 4.0075044631958 1.19577729701996
-3.00467753410339 4.00624656677246 1.00982618331909
-3.08555150032043 4.26601505279541 0.969490230083466
-3.21532726287842 4.38711786270142 0.785372018814087
-3.28192973136902 4.4449462890625 0.680887281894684
-3.35949373245239 4.47028970718384 0.520169794559479
-3.53187847137451 4.47951984405518 0.540675044059753
-3.48077797889709 4.48549127578735 0.398313641548157
-3.35052990913391 4.47233152389526 0.443429797887802
-3.20337843894958 3.25214624404907 2.34982442855835
-3.12067222595215 3.21142363548279 2.28906512260437
-3.20227408409119 3.27935171127319 2.25535225868225
-3.1836473941803 3.28895044326782 2.14997005462646
-3.24041867256165 3.3784339427948 2.06004738807678
-3.19303917884827 3.34169006347656 1.96877551078796
-3.28608274459839 3.44332122802734 1.90018618106842
-3.16651630401611 3.34997916221619 1.78278160095215
-3.31095242500305 3.5507698059082 1.74293553829193
-3.34077572822571 3.59684419631958 1.31700241565704
-3.39606523513794 3.64098644256592 1.36992716789246
-3.42584109306335 3.63397073745728 1.33344447612762
-3.35473418235779 3.78049778938293 1.09665727615356
-3.36688756942749 3.7703914642334 0.914077520370483
-3.48100018501282 3.78863453865051 0.77006858587265
-3.29648447036743 3.66369032859802 0.65680468082428
-3.45747709274292 3.71910500526428 0.639901041984558
-3.60741400718689 3.77684378623962 0.648562073707581
-3.4778413772583 3.65670728683472 0.493724793195724
-3.10923767089844 2.86674618721008 2.57200837135315
-0.910346806049347 3.03720259666443 2.69425821304321
-0.946817934513092 3.10615277290344 2.66890931129456
-0.985757946968079 3.13965463638306 2.66416215896606
-1.04795861244202 3.19334006309509 2.64138674736023
-1.12194085121155 3.24630618095398 2.60865092277527
-1.19505143165588 3.29956531524658 2.57746458053589
-1.26927387714386 3.33835792541504 2.5424747467041
-1.3383823633194 3.36906957626343 2.50899815559387
-1.40196287631989 3.39701437950134 2.47590065002441
-1.46002066135406 3.42137622833252 2.44449949264526
-1.51835632324219 3.43668270111084 2.41182899475098
-1.59670650959015 3.43395757675171 2.36819529533386
-1.71119284629822 3.42146730422974 2.34867548942566
-1.83614480495453 3.39846634864807 2.32371211051941
-1.96262967586517 3.36096429824829 2.29569911956787
-2.06592917442322 3.32002663612366 2.27891159057617
-2.16199636459351 3.28182339668274 2.26765918731689
-2.24093389511108 3.23988795280457 2.26662015914917
-2.3214704990387 3.20045399665833 2.26852130889893
-2.40890550613403 3.16809701919556 2.27025842666626
-2.51303720474243 3.13364863395691 2.27946496009827
-2.60595893859863 3.09458518028259 2.30232095718384
-2.69112396240234 3.05222773551941 2.3359911441803
-2.76624894142151 3.01653385162354 2.37154936790466
-2.82175993919373 2.98917078971863 2.39102983474731
-2.89260721206665 2.96252727508545 2.41467022895813
-2.98134779930115 2.93779563903809 2.45143556594849
-3.05581903457642 2.92300152778625 2.5043478012085
-3.09013938903809 2.84761595726013 2.61263179779053
-3.05932903289795 2.83521008491516 2.6525993347168
-2.99173212051392 2.8245804309845 2.70421648025513
-2.91491866111755 2.82515215873718 2.72998070716858
-2.84303903579712 2.83872199058533 2.7320659160614
-2.77407550811768 2.83113598823547 2.73221778869629
-2.70303153991699 2.85479855537415 2.72728872299194
-2.62673735618591 2.90508818626404 2.72813081741333
-2.54628849029541 2.95407390594482 2.72202110290527
-2.45917987823486 2.99712824821472 2.71059489250183
-2.36794137954712 3.02311849594116 2.70719933509827
-2.27409720420837 3.04647493362427 2.70684790611267
-2.18386650085449 3.07290148735046 2.71181535720825
-2.08441281318665 3.100022315979 2.72063446044922
-1.98734104633331 3.11839389801025 2.73276543617249
-1.88158810138702 3.12484097480774 2.75727510452271
-1.77088892459869 3.11074447631836 2.78900098800659
-1.66332018375397 3.11162900924683 2.82097458839417
-1.55643963813782 3.11080861091614 2.83941173553467
-1.4559360742569 3.08920478820801 2.85326099395752
-1.36701786518097 3.06039381027222 2.85643100738525
-1.2799220085144 3.02548861503601 2.8538978099823
-1.20359754562378 2.9965181350708 2.84382104873657
-1.1310179233551 2.98904871940613 2.83056473731995
-1.05570650100708 2.98656845092773 2.80472493171692
-0.979499101638794 2.99307918548584 2.77044415473938
-0.932737946510315 3.01591539382935 2.73079776763916
-1.9901362657547 3.23404145240784 2.7031843662262
-1.4969048500061 3.28593444824219 2.68149042129517
-2.60144591331482 3.10137915611267 2.40680480003357
-1.17628407478333 3.25088810920715 2.64460182189941
-0.993155658245087 3.09009408950806 2.71672534942627
-1.27608859539032 3.11571335792542 2.82581663131714
-1.06172859668732 3.17759156227112 2.66964387893677
-2.53965592384338 3.10252690315247 2.56102323532104
-2.69419813156128 3.02946949005127 2.60727548599243
-1.62753570079803 3.32613039016724 2.62874150276184
-2.3211305141449 3.14936327934265 2.67154407501221
-2.47361326217651 3.08245182037354 2.66870427131653
-2.60572457313538 2.99688863754272 2.69244885444641
-3.0025372505188 2.8745219707489 2.69300317764282
-2.38614010810852 3.19582295417786 2.53433537483215
-1.60602033138275 3.21748566627502 2.78891348838806
-2.08801436424255 3.31437134742737 2.386554479599
-1.40966260433197 3.35184860229492 2.57950568199158
-1.11129176616669 3.04927396774292 2.79876112937927
-2.76093316078186 2.90665149688721 2.71900391578674
-2.88855671882629 2.8698456287384 2.71669983863831
-2.26887249946594 3.24876236915588 2.37533760070801
-2.43512535095215 3.17833280563354 2.394287109375
-1.36327040195465 3.24326658248901 2.71487879753113
-1.86689305305481 3.37841153144836 2.43960642814636
-1.80146861076355 3.22880411148071 2.7543888092041
-1.81888806819916 3.33746075630188 2.56826972961426
-1.25401520729065 3.22210454940796 2.70373129844666
-1.14329266548157 3.15703368186951 2.7244598865509
-1.44215941429138 3.17810916900635 2.81354379653931
-2.1639564037323 3.19392538070679 2.68609881401062
-1.64383256435394 3.41053915023804 2.48253583908081
-1.30278527736664 3.32036638259888 2.60459733009338
-1.50857424736023 3.39709115028381 2.52790951728821
-2.21009087562561 3.26199913024902 2.52148413658142
-2.8232626914978 2.97681331634521 2.63781929016113
-2.0270299911499 3.30829358100891 2.52904534339905
-4.42315721511841 3.64370894432068 0.634522438049316
-4.03627157211304 2.53680992126465 -0.395503848791122
2.92102098464966 2.53980994224548 0.254970610141754
-0.611208438873291 2.81409192085266 0.162485525012016
0.61878377199173 3.04929995536804 0.0770768672227859
-4.46713829040527 3.58780789375305 0.578579545021057
-4.4805908203125 3.53030490875244 0.512599110603333
-4.4773473739624 3.4420211315155 0.470993220806122
-4.46779823303223 3.37276935577393 0.405039340257645
-4.46489715576172 3.28961181640625 0.337769597768784
-4.44464445114136 3.22221422195435 0.274596959352493
-4.42847061157227 3.1559681892395 0.206164002418518
-4.40286779403687 3.09804654121399 0.134292855858803
-4.37855529785156 3.04252195358276 0.0743199586868286
-4.35025930404663 2.98215079307556 0.00418933248147368
-4.3152437210083 2.92856740951538 -0.0613145083189011
-4.28010034561157 2.85182762145996 -0.116358369588852
-4.24088668823242 2.80356788635254 -0.186566680669785
-4.19126558303833 2.75129365921021 -0.230742871761322
-4.14396810531616 2.69822692871094 -0.267496168613434
-4.10263013839722 2.63750648498535 -0.310753643512726
-4.07007694244385 2.58524084091187 -0.353333085775375
-3.8099102973938 2.34726643562317 -0.511282622814178
-3.36933016777039 2.25366497039795 -0.671053767204285
-2.8397388458252 2.19570899009705 -0.71156907081604
-2.30659699440002 2.15624475479126 -0.670147478580475
-1.75874507427216 2.15931081771851 -0.618157565593719
-1.27717530727386 2.18869972229004 -0.556731998920441
-0.800104260444641 2.21741676330566 -0.46926686167717
-0.383136749267578 2.24677729606628 -0.334853112697601
-0.00256533222272992 2.280118227005 -0.226804822683334
0.374319970607758 2.31109881401062 -0.139595806598663
0.75649231672287 2.33147144317627 -0.0562795773148537
1.12762928009033 2.3267195224762 0.0189348328858614
1.4402322769165 2.33096385002136 0.0835094153881073
1.74888706207275 2.34946417808533 0.12329438328743
2.03091931343079 2.34929943084717 0.162780806422234
2.34144830703735 2.34930467605591 0.189302861690521
2.67512845993042 2.42486643791199 0.246650576591492
-3.6979386806488 2.5394561290741 -0.408729821443558
-3.21860671043396 2.42333984375 -0.571897745132446
-2.6540687084198 2.36559104919434 -0.581197082996368
-2.09785866737366 2.34558820724487 -0.562811315059662
-1.54853427410126 2.37568545341492 -0.48055711388588
-1.00505006313324 2.43963766098022 -0.370824456214905
-0.527062952518463 2.49810600280762 -0.273737341165543
-0.119601204991341 2.54619383811951 -0.159369349479675
0.26675346493721 2.58592987060547 -0.105740427970886
0.596488535404205 2.5987856388092 -0.0487528555095196
0.948715567588806 2.61643743515015 0.0310349967330694
1.28518903255463 2.63171148300171 0.0805524736642838
1.57157492637634 2.63141536712646 0.109935216605663
1.86996412277222 2.58797550201416 0.182881593704224
2.17694187164307 2.6357421875 0.174873530864716
2.48438167572021 2.63250255584717 0.19764868915081
2.7249071598053 2.61227107048035 0.225081369280815
-4.20528173446655 3.68069958686829 0.742737293243408
-3.97680950164795 3.63208174705505 0.744825959205627
-3.8109917640686 3.56170392036438 0.718881905078888
-3.65955328941345 3.51080775260925 0.647565484046936
-3.45638537406921 3.44810557365417 0.526995837688446
-3.23639988899231 3.38381910324097 0.415252298116684
-2.98832392692566 3.31404566764832 0.321336507797241
-2.70071816444397 3.24539351463318 0.259508550167084
-2.38650298118591 3.13925886154175 0.220671370625496
-2.03083920478821 3.04680967330933 0.177920788526535
-1.62764644622803 2.9773154258728 0.145063400268555
-1.28234612941742 2.91730785369873 0.149926900863647
-0.947256445884705 2.88585495948792 0.18373230099678
-0.629117488861084 2.89022016525269 0.265398949384689
-0.355608612298965 2.93149709701538 0.380163967609406
-0.103626251220703 2.9843065738678 0.312764406204224
0.186727583408356 3.12028956413269 0.216526135802269
0.49477955698967 3.13702321052551 0.142363905906677
0.684907972812653 2.92802143096924 0.0180328376591206
0.905288994312286 2.85570645332336 0.051065593957901
1.15708291530609 2.82821488380432 0.0801002830266953
1.41514909267426 2.81371760368347 0.127898290753365
1.67423641681671 2.79072046279907 0.171062484383583
1.91079711914062 2.76366186141968 0.19049283862114
2.14159417152405 2.74060320854187 0.238996580243111
2.35803532600403 2.71735167503357 0.262503355741501
2.60027575492859 2.67489051818848 0.305286079645157
2.86163640022278 2.705721616745 0.339764386415482
2.88108730316162 2.66202068328857 0.361126333475113
-0.533925712108612 2.73694014549255 0.101375095546246
-0.309518277645111 2.71235990524292 0.0904510170221329
-0.0807380825281143 2.70746064186096 0.0908372029662132
0.156004458665848 2.72984099388123 0.0961587280035019
0.401077687740326 2.74643421173096 0.116619653999805
0.623324036598206 2.85084056854248 0.102566599845886
-0.510052025318146 2.86473345756531 0.288068681955338
-0.320525735616684 2.87761378288269 0.344054132699966
-0.120919652283192 2.9476637840271 0.321176528930664
0.0778701975941658 3.04537057876587 0.22157546877861
0.356392741203308 3.1092004776001 0.192341893911362
0.548676013946533 3.07216429710388 0.157523393630981
0.369263738393784 2.97700691223145 0.10263379663229
0.0562967583537102 2.81574892997742 0.109506919980049
0.0344042740762234 2.93897318840027 0.121286027133465
-0.194070532917976 2.75907325744629 0.123554438352585
-0.154531195759773 2.85989212989807 0.248390853404999
-0.368814408779144 2.79659414291382 0.192497909069061
-4.27156543731689 3.57971143722534 0.656127452850342
-4.20598649978638 3.51405692100525 0.572609066963196
-4.0483922958374 3.40951490402222 0.44796285033226
-3.90961146354675 3.32010650634766 0.343735963106155
-3.75128674507141 3.15667343139648 0.2088643014431
-3.47565650939941 3.04799556732178 0.114258162677288
-3.21483707427979 2.91152429580688 0.0498931966722012
-2.94752550125122 2.72798776626587 -0.0242695789784193
-2.40218138694763 2.53785037994385 -0.0913599133491516
-1.99517226219177 2.46439862251282 -0.105438850820065
-1.52444767951965 2.4610002040863 -0.111345134675503
-1.16593325138092 2.47926712036133 -0.125278308987617
-0.38157531619072 2.56722283363342 0.0112921521067619
0.205682814121246 2.56233882904053 0.0738772377371788
0.536745488643646 2.59989333152771 0.151878073811531
0.898250341415405 2.63348054885864 0.222279116511345
1.33983778953552 2.6268424987793 0.270874410867691
1.63010573387146 2.5658118724823 0.281853914260864
1.95149707794189 2.54448080062866 0.307417243719101
2.31543731689453 2.52729082107544 0.335198372602463
2.64083361625671 2.59229612350464 0.339459240436554
2.84828400611877 2.64422655105591 0.359407514333725
-3.75065279006958 3.44822478294373 0.519671320915222
-3.5522141456604 3.32783627510071 0.34033191204071
-3.24083042144775 3.23530530929565 0.235406711697578
-2.90552687644958 3.11330270767212 0.137987017631531
-2.62767887115479 3.00411438941956 0.0732096284627914
-2.42017531394958 2.91443300247192 0.0413651838898659
-2.02771592140198 2.79540944099426 0.0228623207658529
-1.5333833694458 2.74395823478699 0.0208662357181311
-1.04220032691956 2.75037670135498 0.0926035642623901
-4.29654884338379 3.37634038925171 0.450067758560181
-4.19242668151855 3.25713133811951 0.345698922872543
-4.13185119628906 3.12963223457336 0.240211829543114
-4.06628799438477 2.97358298301697 0.106315091252327
-3.78773546218872 2.80434489250183 -0.0183932967483997
-3.61134672164917 2.69614887237549 -0.0790828764438629
-3.40188121795654 2.51489996910095 -0.192662164568901
-3.15564060211182 2.38349103927612 -0.380804628133774
-2.43111562728882 2.29381513595581 -0.432529151439667
-1.73352456092834 2.26656198501587 -0.409162908792496
-0.967075765132904 2.33611130714417 -0.27787110209465
-0.331349015235901 2.37182450294495 -0.153933346271515
0.035407193005085 2.40437912940979 -0.0721308588981628
0.383286714553833 2.42658734321594 -0.00253159995190799
0.722163319587708 2.44532036781311 0.100013703107834
1.0028623342514 2.4309344291687 0.14965295791626
1.30131578445435 2.42750835418701 0.181905180215836
1.74963104724884 2.39901947975159 0.199849784374237
2.09256267547607 2.42033767700195 0.252385675907135
2.40374612808228 2.42422223091125 0.279049575328827
3.11902737617493 3.97978568077087 0.830949544906616
3.95084190368652 3.05378532409668 0.394357800483704
-0.558339715003967 2.77942037582397 0.199067980051041
3.13869500160217 3.89236950874329 0.816408753395081
3.11380815505981 3.69379806518555 0.787626445293427
3.15666794776917 3.49793076515198 0.722612977027893
3.25421500205994 3.33401346206665 0.652332484722137
3.4004545211792 3.18585348129272 0.589270532131195
3.6016092300415 3.07993364334106 0.541602432727814
3.83022737503052 3.04494953155518 0.497921526432037
3.92285823822021 3.04264855384827 0.34486398100853
3.78911733627319 3.01824688911438 0.30143678188324
3.6298508644104 3.00029969215393 0.286429792642593
3.46202063560486 2.98485231399536 0.275514602661133
3.29143357276917 2.97186040878296 0.261849731206894
3.12143421173096 2.96130704879761 0.253042370080948
2.9537148475647 2.95190143585205 0.249439269304276
2.78780102729797 2.94632697105408 0.2542704641819
2.62377882003784 2.938401222229 0.248720839619637
2.46166086196899 2.93832468986511 0.254009246826172
2.30257201194763 2.94173097610474 0.243891984224319
2.14728951454163 2.94573092460632 0.235708653926849
1.99553596973419 2.94741082191467 0.228532359004021
1.84724736213684 2.9485228061676 0.22224485874176
1.69997644424438 2.9507577419281 0.217414662241936
1.55186808109283 2.94910597801208 0.212159097194672
1.40197968482971 2.93792271614075 0.201055228710175
1.25050926208496 2.9321596622467 0.178686276078224
1.09453856945038 2.9349319934845 0.167251005768776
0.936791777610779 2.91975712776184 0.145037859678268
0.779900789260864 2.89665985107422 0.109478466212749
0.617322146892548 2.88730502128601 0.101706005632877
0.452286839485168 2.88063859939575 0.105640254914761
0.285734474658966 2.86357927322388 0.0971228182315826
0.118231691420078 2.8456449508667 0.0794364437460899
-0.04698271676898 2.81044173240662 0.0919714421033859
-0.204044416546822 2.78300738334656 0.121959269046783
-0.356861770153046 2.76002955436707 0.127697646617889
-0.503090262413025 2.75010132789612 0.164214894175529
-0.538002848625183 2.80717086791992 0.228714138269424
-0.41888952255249 2.85583782196045 0.290521085262299
-0.285733044147491 2.90106081962585 0.34904408454895
-0.137922927737236 2.93101978302002 0.384879529476166
0.0202822871506214 2.94335651397705 0.394562900066376
0.180363669991493 2.95051765441895 0.392306298017502
0.341775178909302 2.95988774299622 0.395909398794174
0.501137852668762 2.97023248672485 0.390567660331726
0.658484041690826 2.99050283432007 0.391052037477493
0.814197480678558 3.01502776145935 0.398164391517639
0.966827213764191 3.0408079624176 0.402615755796432
1.11447870731354 3.06798911094666 0.406048446893692
1.25631141662598 3.0959529876709 0.407320559024811
1.39171290397644 3.12364935874939 0.409773975610733
1.51813578605652 3.15014243125916 0.418387621641159
1.6420373916626 3.17499017715454 0.439408659934998
1.76364624500275 3.19900703430176 0.468756675720215
1.88587689399719 3.23340344429016 0.497481614351273
2.00263810157776 3.27625370025635 0.531418800354004
2.1192524433136 3.32165384292603 0.563069820404053
2.22795534133911 3.38075613975525 0.597480535507202
2.3343665599823 3.44326639175415 0.628579616546631
2.42920565605164 3.51656341552734 0.660299837589264
2.52161169052124 3.59309053421021 0.690066754817963
2.60389423370361 3.67268204689026 0.71921318769455
2.69909381866455 3.74657678604126 0.763871967792511
2.79814672470093 3.83633852005005 0.803968012332916
2.90871787071228 3.90705633163452 0.829888343811035
3.02414155006409 3.97474670410156 0.850556671619415
2.22582006454468 2.95501732826233 0.333421945571899
2.46676659584045 2.95890855789185 0.360603302717209
[truncated: 1,646,693 more chars]
